# Supplementary material for: N-(n-Dec­yl)-4-nitro­aniline
Source: Acta Crystallogr Sect E Struct Rep Online. 2008 Feb 6;64(Pt 3):o549. doi: 10.1107/S1600536808003310 (PMC2960866; doi:10.1107/S1600536808003310)
Supplement: Supplementary file 1 [file e-64-0o549-sup1.cif]

##############################################################################
###                                                                        ###
###        Electronic paper (Acta Crystallographica Section E)             ###
###                                                                        ###
##############################################################################
#                                                                            #
# This CIF contains the data in a paper accepted for publication in Acta     #
# Crystallographica Section E. It conforms to the requirements of Notes      #
# for Authors for Section E, and has been peer reviewed under the auspices   #
# of the IUCr Commission on Journals.                                        #
#                                                                            #
# Full details of the Crystallographic Information File format               #
# are given in the paper "The Crystallographic Information File (CIF):       #
# a New Standard Archive File for Crystallography" by S. R. Hall, F. H.      #
# Allen and I. D. Brown [Acta Cryst. (1991), A47, 655-685].                  #
#                                                                            #
# The current version of the core CIF dictionary is obtainable from          #
# ftp://ftp.iucr.org/pub/cif_core.dic. The current version number is 2.1.    #
#                                                                            #
# Software is freely available for graphical display of the structure(s) in  #
# this CIF.  For information consult the CIF home page http://www.iucr.org/  #
# cif/home.html                                                              #
#                                                                            #
##############################################################################
                                             
data_I
_audit_creation_method     SHELXL-97
_chemical_name_systematic
;
N-(n-Decyl)-4-nitroaniline
;
_chemical_name_common     'N-decyl-4-nitroaniline'
_chemical_formula_moiety     'C16 H26 N2 O2'
_chemical_formula_sum     'C16 H26 N2 O2'
_chemical_formula_iupac     'C16 H26 N2 O2'
_chemical_formula_weight     278.39
_chemical_melting_point     '332-333'
_symmetry_cell_setting     monoclinic
_symmetry_space_group_name_H-M     'P 21/c'
_symmetry_space_group_name_Hall     '-P 2ybc'
loop_
    _symmetry_equiv_pos_as_xyz
    'x, y, z'
    '-x, y+1/2, -z+1/2'
    '-x, -y, -z'
    'x, -y-1/2, z-1/2'
_cell_length_a     13.291(6)
_cell_length_b     29.117(12)
_cell_length_c     8.279(4)
_cell_angle_alpha     90.00
_cell_angle_beta     91.457(7)
_cell_angle_gamma     90.00
_cell_volume     3203(2)
_cell_formula_units_Z     8
_cell_measurement_reflns_used     950
_cell_measurement_theta_min     2.6
_cell_measurement_theta_max     25.8
_cell_measurement_temperature     140(2)
_exptl_crystal_description     'pyramidal'
_exptl_crystal_colour     'yellow'
_exptl_crystal_size_max     0.40
_exptl_crystal_size_mid     0.35
_exptl_crystal_size_min     0.28
_exptl_crystal_density_diffrn     1.155
_exptl_crystal_density_meas     ?
_exptl_crystal_density_method     'not measured'
_exptl_crystal_F_000     1216
_exptl_absorpt_coefficient_mu     0.076
_exptl_absorpt_correction_type     multi-scan
_exptl_absorpt_process_details     '(SADABS; Sheldrick, 1996; Blessing, 1995)'
_exptl_absorpt_correction_T_min     0.94
_exptl_absorpt_correction_T_max     0.98
_exptl_special_details
;
;
_diffrn_ambient_temperature     140(2)
_diffrn_radiation_type     MoK\a
_diffrn_radiation_wavelength     0.71073
_diffrn_radiation_source     'fine-focus sealed tube'
_diffrn_radiation_monochromator     graphite
_diffrn_measurement_device_type     'Bruker SMART 6000 CCD'
_diffrn_measurement_method     \w
_diffrn_detector_area_resol_mean     ?
_diffrn_reflns_number     28685
_diffrn_reflns_av_R_equivalents     0.0414
_diffrn_reflns_av_sigmaI/netI     0.0324
_diffrn_reflns_theta_min     1.53
_diffrn_reflns_theta_max     26.06
_diffrn_reflns_theta_full     26.00
_diffrn_measured_fraction_theta_max     0.995
_diffrn_measured_fraction_theta_full     0.998
_diffrn_reflns_limit_h_min     -16
_diffrn_reflns_limit_h_max     16
_diffrn_reflns_limit_k_min     -32
_diffrn_reflns_limit_k_max     35
_diffrn_reflns_limit_l_min     -10
_diffrn_reflns_limit_l_max     10
_diffrn_standards_number     ?
_diffrn_standards_interval_count     ?
_diffrn_standards_interval_time     ?
_diffrn_standards_decay_%     ?
_refine_special_details
;
 Refinement of F^2^ against ALL reflections.  The weighted R-factor wR and
 goodness of fit S are based on F^2^, conventional R-factors R are based
 on F, with F set to zero for negative F^2^. The threshold expression of
 F^2^ > 2sigma(F^2^) is used only for calculating R-factors(gt) etc. and is
 not relevant to the choice of reflections for refinement.  R-factors based
 on F^2^ are statistically about twice as large as those based on F, and R-
 factors based on ALL data will be even larger.
;
_reflns_number_total     6310
_reflns_number_gt     4359
_reflns_threshold_expression     I>2\s(I)
_refine_ls_structure_factor_coef     Fsqd
_refine_ls_matrix_type     full
_refine_ls_R_factor_all     0.0847
_refine_ls_R_factor_gt     0.0534
_refine_ls_wR_factor_gt     0.1248
_refine_ls_wR_factor_ref     0.1400
_refine_ls_goodness_of_fit_ref     1.032
_refine_ls_restrained_S_all     1.032
_refine_ls_number_reflns     6310
_refine_ls_number_parameters     569
_refine_ls_number_restraints     0
_refine_ls_hydrogen_treatment     refall
_refine_ls_weighting_scheme     calc
_refine_ls_weighting_details
          'calc w=1/[\s^2^(Fo^2^)+(0.0796P)^2^+0.231P] where P=(Fo^2^+2Fc^2^)/3'
_atom_sites_solution_hydrogens     difmap
_atom_sites_solution_primary     direct
_atom_sites_solution_secondary     difmap
_refine_ls_shift/su_max     0.001
_refine_ls_shift/su_mean     0.000
_refine_diff_density_max     0.186
_refine_diff_density_min     -0.262
_refine_ls_extinction_method     none
_refine_ls_extinction_coef     ?
loop_
    _atom_type_symbol
    _atom_type_description
    _atom_type_scat_dispersion_real
    _atom_type_scat_dispersion_imag
    _atom_type_scat_source
    'C' 'C' 0.0033 0.0016
                         'International Tables Vol C Tables 4.2.6.8 and 6.1.1.4'
    'H' 'H' 0.0000 0.0000
                         'International Tables Vol C Tables 4.2.6.8 and 6.1.1.4'
    'N' 'N' 0.0061 0.0033
                         'International Tables Vol C Tables 4.2.6.8 and 6.1.1.4'
    'O' 'O' 0.0106 0.0060
                         'International Tables Vol C Tables 4.2.6.8 and 6.1.1.4'
_computing_data_collection     'SMART (Bruker, 2001)'
_computing_cell_refinement     'SAINT (Bruker, 2003)'
_computing_data_reduction     'SAINT (Bruker, 2003)'
_computing_structure_solution     'SHELXTL (Sheldrick, 2008)'
_computing_structure_refinement     'SHELXTL (Sheldrick, 2008)'
_computing_molecular_graphics
;
DIAMOND (Brandenberg & Berndt, 2006) and Crystal Maker (Crystal Maker,
2006)
;
_computing_publication_material
                                  'SHELTXL (Sheldrick, 2008) and local programs'
loop_
    _atom_site_type_symbol
    _atom_site_label
    _atom_site_fract_x
    _atom_site_fract_y
    _atom_site_fract_z
    _atom_site_U_iso_or_equiv
    _atom_site_adp_type
    _atom_site_calc_flag
    _atom_site_refinement_flags
    _atom_site_occupancy
    _atom_site_disorder_assembly
    _atom_site_disorder_group
    O O1 -0.60160(9) 0.67377(4) -0.86284(15) 0.0412(3) Uani d . 1 . .
    O O2 -0.67258(9) 0.60818(4) -0.90706(16) 0.0453(4) Uani d . 1 . .
    O O3 1.10779(9) 0.09460(4) 0.85523(15) 0.0406(3) Uani d . 1 . .
    O O4 1.17105(10) 0.16069(4) 0.91774(17) 0.0484(4) Uani d . 1 . .
    N N1 -0.60284(10) 0.63137(5) -0.85126(16) 0.0302(3) Uani d . 1 . .
    N N2 -0.27827(10) 0.54358(5) -0.54454(16) 0.0295(3) Uani d . 1 . .
    N N3 1.10435(10) 0.13712(5) 0.85407(16) 0.0320(3) Uani d . 1 . .
    N N4 0.77760(11) 0.22343(5) 0.54846(17) 0.0312(3) Uani d . 1 . .
    C C1 -0.51989(11) 0.60874(6) -0.77006(18) 0.0256(4) Uani d . 1 . .
    C C2 -0.51950(12) 0.56106(6) -0.75980(19) 0.0276(4) Uani d . 1 . .
    C C3 -0.44015(12) 0.53898(6) -0.68323(19) 0.0265(4) Uani d . 1 . .
    C C4 -0.35872(11) 0.56424(5) -0.61648(18) 0.0246(4) Uani d . 1 . .
    C C5 -0.36234(12) 0.61265(6) -0.62760(19) 0.0274(4) Uani d . 1 . .
    C C6 -0.44100(12) 0.63459(6) -0.70329(19) 0.0273(4) Uani d . 1 . .
    C C7 -0.26796(13) 0.49425(6) -0.5227(2) 0.0283(4) Uani d . 1 . .
    C C8 -0.16565(13) 0.48362(6) -0.4446(2) 0.0300(4) Uani d . 1 . .
    C C9 -0.14962(13) 0.43315(6) -0.4047(2) 0.0295(4) Uani d . 1 . .
    C C10 -0.04873(13) 0.42560(6) -0.3167(2) 0.0317(4) Uani d . 1 . .
    C C11 -0.02331(13) 0.37619(6) -0.2754(2) 0.0292(4) Uani d . 1 . .
    C C12 0.07786(13) 0.37202(6) -0.1859(2) 0.0296(4) Uani d . 1 . .
    C C13 0.10972(13) 0.32300(6) -0.1464(2) 0.0290(4) Uani d . 1 . .
    C C14 0.20989(13) 0.31956(6) -0.0544(2) 0.0310(4) Uani d . 1 . .
    C C15 0.24269(14) 0.27065(6) -0.0180(2) 0.0354(4) Uani d . 1 . .
    C C16 0.34653(16) 0.26753(8) 0.0615(3) 0.0499(6) Uani d . 1 . .
    C C17 1.01992(12) 0.15945(6) 0.77582(18) 0.0271(4) Uani d . 1 . .
    C C18 1.01434(12) 0.20703(6) 0.77712(19) 0.0289(4) Uani d . 1 . .
    C C19 0.93436(12) 0.22876(6) 0.70194(19) 0.0289(4) Uani d . 1 . .
    C C20 0.85730(11) 0.20307(6) 0.62333(18) 0.0264(4) Uani d . 1 . .
    C C21 0.86534(12) 0.15453(6) 0.62463(19) 0.0283(4) Uani d . 1 . .
    C C22 0.94510(12) 0.13317(6) 0.69935(19) 0.0275(4) Uani d . 1 . .
    C C23 0.76177(13) 0.27270(6) 0.5393(2) 0.0295(4) Uani d . 1 . .
    C C24 0.66360(13) 0.28244(6) 0.4467(2) 0.0312(4) Uani d . 1 . .
    C C25 0.64562(13) 0.33306(6) 0.4121(2) 0.0297(4) Uani d . 1 . .
    C C26 0.54838(13) 0.34037(6) 0.3138(2) 0.0310(4) Uani d . 1 . .
    C C27 0.52284(13) 0.39032(6) 0.2770(2) 0.0307(4) Uani d . 1 . .
    C C28 0.42175(13) 0.39529(6) 0.1880(2) 0.0294(4) Uani d . 1 . .
    C C29 0.39176(13) 0.44438(6) 0.1484(2) 0.0286(4) Uani d . 1 . .
    C C30 0.29031(13) 0.44809(6) 0.0593(2) 0.0292(4) Uani d . 1 . .
    C C31 0.26026(14) 0.49683(6) 0.0147(2) 0.0323(4) Uani d . 1 . .
    C C32 0.15712(16) 0.49976(7) -0.0678(3) 0.0420(5) Uani d . 1 . .
    H H2N -0.2325(13) 0.5606(6) -0.496(2) 0.032(5) Uiso d . 1 . .
    H H2 -0.5723(13) 0.5437(6) -0.8041(19) 0.027(4) Uiso d . 1 . .
    H H3 -0.4412(13) 0.5071(7) -0.679(2) 0.035(5) Uiso d . 1 . .
    H H4N 0.7319(14) 0.2059(7) 0.504(2) 0.037(5) Uiso d . 1 . .
    H H5 -0.3087(13) 0.6296(6) -0.5867(19) 0.030(5) Uiso d . 1 . .
    H H6 -0.4425(13) 0.6666(7) -0.7100(19) 0.031(5) Uiso d . 1 . .
    H H7B -0.3219(13) 0.4826(6) -0.453(2) 0.031(4) Uiso d . 1 . .
    H H7A -0.2746(12) 0.4790(6) -0.630(2) 0.027(4) Uiso d . 1 . .
    H H8B -0.1144(13) 0.4933(6) -0.519(2) 0.034(5) Uiso d . 1 . .
    H H8A -0.1593(13) 0.5016(6) -0.347(2) 0.039(5) Uiso d . 1 . .
    H H9B -0.2026(13) 0.4221(6) -0.334(2) 0.035(5) Uiso d . 1 . .
    H H9A -0.1528(12) 0.4146(6) -0.507(2) 0.033(5) Uiso d . 1 . .
    H H10B 0.0036(13) 0.4388(6) -0.385(2) 0.034(5) Uiso d . 1 . .
    H H10A -0.0496(13) 0.4451(6) -0.220(2) 0.038(5) Uiso d . 1 . .
    H H11B -0.0757(13) 0.3637(6) -0.205(2) 0.030(4) Uiso d . 1 . .
    H H11A -0.0216(12) 0.3566(6) -0.376(2) 0.033(5) Uiso d . 1 . .
    H H12B 0.1303(13) 0.3863(6) -0.251(2) 0.035(5) Uiso d . 1 . .
    H H12A 0.0726(12) 0.3896(6) -0.083(2) 0.031(4) Uiso d . 1 . .
    H H13B 0.0577(13) 0.3094(6) -0.083(2) 0.033(5) Uiso d . 1 . .
    H H13A 0.1142(12) 0.3066(6) -0.246(2) 0.036(5) Uiso d . 1 . .
    H H14B 0.2036(12) 0.3372(6) 0.047(2) 0.031(4) Uiso d . 1 . .
    H H14A 0.2602(14) 0.3339(6) -0.121(2) 0.044(5) Uiso d . 1 . .
    H H15B 0.2401(15) 0.2530(7) -0.116(3) 0.054(6) Uiso d . 1 . .
    H H15A 0.1955(14) 0.2567(6) 0.052(2) 0.039(5) Uiso d . 1 . .
    H H16C 0.3993(16) 0.2807(8) -0.007(3) 0.064(7) Uiso d . 1 . .
    H H16B 0.3464(18) 0.2856(9) 0.166(3) 0.079(8) Uiso d . 1 . .
    H H16A 0.3665(16) 0.2361(9) 0.085(3) 0.063(7) Uiso d . 1 . .
    H H18 1.0663(14) 0.2236(6) 0.829(2) 0.037(5) Uiso d . 1 . .
    H H19 0.9313(13) 0.2604(7) 0.705(2) 0.038(5) Uiso d . 1 . .
    H H21 0.8145(13) 0.1366(6) 0.578(2) 0.036(5) Uiso d . 1 . .
    H H22 0.9501(12) 0.1018(6) 0.6989(18) 0.021(4) Uiso d . 1 . .
    H H23A 0.7597(13) 0.2854(6) 0.650(2) 0.035(5) Uiso d . 1 . .
    H H23B 0.8176(12) 0.2866(6) 0.4814(19) 0.026(4) Uiso d . 1 . .
    H H24A 0.6678(13) 0.2668(6) 0.346(2) 0.035(5) Uiso d . 1 . .
    H H24B 0.6091(13) 0.2712(6) 0.511(2) 0.037(5) Uiso d . 1 . .
    H H25A 0.6444(12) 0.3504(6) 0.512(2) 0.029(4) Uiso d . 1 . .
    H H25B 0.7028(14) 0.3458(6) 0.351(2) 0.041(5) Uiso d . 1 . .
    H H26B 0.5542(13) 0.3223(6) 0.212(2) 0.038(5) Uiso d . 1 . .
    H H26A 0.4937(14) 0.3258(6) 0.375(2) 0.039(5) Uiso d . 1 . .
    H H27A 0.5216(13) 0.4080(6) 0.380(2) 0.035(5) Uiso d . 1 . .
    H H27B 0.5763(14) 0.4048(6) 0.210(2) 0.035(5) Uiso d . 1 . .
    H H28B 0.3706(13) 0.3813(6) 0.257(2) 0.032(5) Uiso d . 1 . .
    H H28A 0.4228(13) 0.3761(6) 0.087(2) 0.037(5) Uiso d . 1 . .
    H H29B 0.4433(13) 0.4581(6) 0.0850(19) 0.034(5) Uiso d . 1 . .
    H H29A 0.3906(12) 0.4617(6) 0.252(2) 0.030(4) Uiso d . 1 . .
    H H30B 0.2386(13) 0.4343(6) 0.131(2) 0.033(5) Uiso d . 1 . .
    H H30A 0.2948(13) 0.4291(6) -0.039(2) 0.034(5) Uiso d . 1 . .
    H H31B 0.2590(13) 0.5154(6) 0.110(2) 0.031(4) Uiso d . 1 . .
    H H31A 0.3098(14) 0.5093(7) -0.057(2) 0.045(5) Uiso d . 1 . .
    H H32C 0.1556(15) 0.4806(7) -0.168(2) 0.054(6) Uiso d . 1 . .
    H H32B 0.1019(17) 0.4875(8) 0.003(3) 0.066(7) Uiso d . 1 . .
    H H32A 0.1373(15) 0.5321(8) -0.101(2) 0.057(6) Uiso d . 1 . .
loop_
    _atom_site_aniso_label
    _atom_site_aniso_U_11
    _atom_site_aniso_U_22
    _atom_site_aniso_U_33
    _atom_site_aniso_U_12
    _atom_site_aniso_U_13
    _atom_site_aniso_U_23
    O1 0.0429(8) 0.0236(7) 0.0564(8) 0.0058(5) -0.0149(6) 0.0077(6)
    O2 0.0334(7) 0.0367(8) 0.0647(9) -0.0033(6) -0.0236(6) 0.0049(6)
    O3 0.0417(7) 0.0266(8) 0.0528(8) 0.0096(6) -0.0097(6) 0.0047(6)
    O4 0.0381(8) 0.0369(8) 0.0688(9) -0.0005(6) -0.0288(7) 0.0033(6)
    N1 0.0289(8) 0.0277(9) 0.0339(7) 0.0015(6) -0.0054(6) 0.0025(6)
    N2 0.0261(8) 0.0215(8) 0.0402(8) -0.0022(6) -0.0109(6) 0.0010(6)
    N3 0.0307(8) 0.0276(9) 0.0373(8) 0.0045(7) -0.0060(6) 0.0035(6)
    N4 0.0268(8) 0.0247(8) 0.0416(8) 0.0013(6) -0.0113(6) -0.0014(6)
    C1 0.0257(8) 0.0236(9) 0.0273(8) 0.0026(7) -0.0036(7) 0.0023(6)
    C2 0.0243(9) 0.0242(10) 0.0340(9) -0.0036(7) -0.0044(7) -0.0016(7)
    C3 0.0274(9) 0.0175(9) 0.0345(9) 0.0004(7) -0.0048(7) 0.0010(7)
    C4 0.0229(8) 0.0241(9) 0.0265(8) 0.0007(7) -0.0023(6) 0.0011(6)
    C5 0.0258(9) 0.0252(10) 0.0308(9) -0.0049(7) -0.0039(7) -0.0005(7)
    C6 0.0318(9) 0.0195(9) 0.0304(8) -0.0006(7) -0.0015(7) 0.0011(7)
    C7 0.0263(9) 0.0216(9) 0.0367(9) 0.0006(7) -0.0049(7) 0.0015(7)
    C8 0.0287(9) 0.0241(9) 0.0369(10) 0.0006(7) -0.0060(8) 0.0031(8)
    C9 0.0285(9) 0.0231(9) 0.0366(10) 0.0006(7) -0.0039(8) 0.0009(7)
    C10 0.0305(9) 0.0235(10) 0.0408(10) 0.0002(7) -0.0062(8) 0.0019(8)
    C11 0.0294(9) 0.0237(10) 0.0343(9) 0.0020(7) -0.0033(8) 0.0017(7)
    C12 0.0300(9) 0.0216(9) 0.0371(9) -0.0001(7) -0.0032(8) 0.0031(7)
    C13 0.0293(9) 0.0222(9) 0.0352(9) 0.0014(7) -0.0028(7) 0.0016(7)
    C14 0.0286(9) 0.0254(10) 0.0388(10) 0.0008(7) -0.0028(8) 0.0050(8)
    C15 0.0352(10) 0.0241(10) 0.0466(11) 0.0016(8) -0.0081(9) 0.0049(8)
    C16 0.0400(12) 0.0368(13) 0.0719(16) 0.0049(10) -0.0178(11) 0.0130(11)
    C17 0.0253(9) 0.0258(10) 0.0301(8) 0.0034(7) -0.0029(7) 0.0031(7)
    C18 0.0263(9) 0.0258(10) 0.0343(9) -0.0030(7) -0.0076(7) 0.0007(7)
    C19 0.0300(9) 0.0204(10) 0.0361(9) 0.0009(7) -0.0056(7) 0.0008(7)
    C20 0.0238(8) 0.0276(10) 0.0277(8) 0.0030(7) -0.0014(6) 0.0017(6)
    C21 0.0260(9) 0.0261(10) 0.0325(9) -0.0031(7) -0.0041(7) -0.0024(7)
    C22 0.0312(9) 0.0179(10) 0.0334(9) 0.0018(7) -0.0011(7) -0.0002(7)
    C23 0.0292(9) 0.0250(10) 0.0339(9) 0.0028(7) -0.0046(7) 0.0013(7)
    C24 0.0285(9) 0.0277(10) 0.0372(10) 0.0030(7) -0.0039(8) -0.0004(8)
    C25 0.0291(9) 0.0269(10) 0.0330(9) 0.0042(7) -0.0027(7) -0.0012(7)
    C26 0.0330(10) 0.0255(10) 0.0342(9) 0.0049(8) -0.0056(8) -0.0015(7)
    C27 0.0315(10) 0.0262(10) 0.0342(9) 0.0030(7) -0.0042(8) 0.0003(7)
    C28 0.0325(9) 0.0231(9) 0.0323(9) 0.0025(7) -0.0053(7) -0.0004(7)
    C29 0.0299(9) 0.0234(10) 0.0322(9) 0.0001(7) -0.0041(7) -0.0003(7)
    C30 0.0315(9) 0.0212(9) 0.0344(9) 0.0002(7) -0.0056(8) 0.0004(7)
    C31 0.0352(10) 0.0239(10) 0.0374(10) 0.0016(8) -0.0067(8) -0.0018(8)
    C32 0.0398(11) 0.0317(12) 0.0536(12) 0.0067(9) -0.0155(9) -0.0001(9)
_geom_special_details
;
 All esds (except the esd in the dihedral angle between two l.s. planes)
 are estimated using the full covariance matrix.  The cell esds are taken
 into account individually in the estimation of esds in distances, angles
 and torsion angles; correlations between esds in cell parameters are only
 used when they are defined by crystal symmetry.  An approximate (isotropic)
 treatment of cell esds is used for estimating esds involving l.s. planes.
;
loop_
    _geom_bond_atom_site_label_1
    _geom_bond_atom_site_label_2
    _geom_bond_site_symmetry_2
    _geom_bond_distance
    _geom_bond_publ_flag
    O1 N1 . 1.2383(18) ?
    O2 N1 . 1.2275(17) ?
    O3 N3 . 1.2389(19) ?
    O4 N3 . 1.2293(18) ?
    N1 C1 . 1.437(2) ?
    N2 C4 . 1.352(2) ?
    N2 C7 . 1.454(2) ?
    N2 H2N . 0.873(18) ?
    N3 C17 . 1.437(2) ?
    N4 C20 . 1.351(2) ?
    N4 C23 . 1.452(2) ?
    N4 H4N . 0.869(19) ?
    C1 C2 . 1.391(2) ?
    C1 C6 . 1.394(2) ?
    C2 C3 . 1.376(2) ?
    C2 H2 . 0.933(17) ?
    C3 C4 . 1.410(2) ?
    C3 H3 . 0.930(19) ?
    C4 C5 . 1.413(2) ?
    C5 C6 . 1.364(2) ?
    C5 H5 . 0.924(17) ?
    C6 H6 . 0.935(19) ?
    C7 C8 . 1.523(2) ?
    C7 H7B . 0.989(17) ?
    C7 H7A . 0.997(16) ?
    C8 C9 . 1.520(2) ?
    C8 H8B . 0.973(18) ?
    C8 H8A . 0.965(18) ?
    C9 C10 . 1.526(2) ?
    C9 H9B . 0.982(18) ?
    C9 H9A . 1.002(17) ?
    C10 C11 . 1.515(2) ?
    C10 H10B . 0.986(17) ?
    C10 H10A . 0.984(18) ?
    C11 C12 . 1.524(2) ?
    C11 H11B . 0.989(17) ?
    C11 H11A . 1.012(17) ?
    C12 C13 . 1.522(2) ?
    C12 H12B . 0.985(18) ?
    C12 H12A . 1.000(17) ?
    C13 C14 . 1.520(2) ?
    C13 H13B . 0.964(17) ?
    C13 H13A . 0.959(18) ?
    C14 C15 . 1.517(3) ?
    C14 H14B . 0.988(17) ?
    C14 H14A . 0.973(19) ?
    C15 C16 . 1.516(3) ?
    C15 H15B . 0.96(2) ?
    C15 H15A . 0.954(19) ?
    C16 H16C . 0.99(2) ?
    C16 H16B . 1.01(2) ?
    C16 H16A . 0.97(2) ?
    C17 C18 . 1.387(2) ?
    C17 C22 . 1.394(2) ?
    C18 C19 . 1.373(2) ?
    C18 H18 . 0.938(19) ?
    C19 C20 . 1.414(2) ?
    C19 H19 . 0.92(2) ?
    C20 C21 . 1.417(2) ?
    C21 C22 . 1.364(2) ?
    C21 H21 . 0.930(18) ?
    C22 H22 . 0.916(18) ?
    C23 C24 . 1.523(2) ?
    C23 H23A . 0.987(17) ?
    C23 H23B . 0.982(17) ?
    C24 C25 . 1.519(2) ?
    C24 H24A . 0.957(18) ?
    C24 H24B . 0.966(18) ?
    C25 C26 . 1.524(2) ?
    C25 H25A . 0.970(17) ?
    C25 H25B . 0.995(19) ?
    C26 C27 . 1.522(2) ?
    C26 H26B . 1.000(18) ?
    C26 H26A . 0.992(18) ?
    C27 C28 . 1.523(2) ?
    C27 H27A . 0.999(18) ?
    C27 H27B . 1.003(18) ?
    C28 C29 . 1.518(2) ?
    C28 H28B . 0.988(17) ?
    C28 H28A . 1.008(17) ?
    C29 C30 . 1.524(2) ?
    C29 H29B . 0.961(18) ?
    C29 H29A . 0.995(17) ?
    C30 C31 . 1.518(2) ?
    C30 H30B . 1.003(17) ?
    C30 H30A . 0.983(18) ?
    C31 C32 . 1.518(3) ?
    C31 H31B . 0.957(17) ?
    C31 H31A . 0.968(19) ?
    C32 H32C . 1.00(2) ?
    C32 H32B . 1.02(2) ?
    C32 H32A . 1.01(2) ?
loop_
    _geom_angle_atom_site_label_1
    _geom_angle_atom_site_label_2
    _geom_angle_atom_site_label_3
    _geom_angle_site_symmetry_1
    _geom_angle_site_symmetry_3
    _geom_angle
    _geom_angle_publ_flag
    O2 N1 O1 . . 122.05(13) ?
    O2 N1 C1 . . 119.14(14) ?
    O1 N1 C1 . . 118.81(13) ?
    C4 N2 C7 . . 124.44(14) ?
    C4 N2 H2N . . 119.0(12) ?
    C7 N2 H2N . . 116.1(12) ?
    O4 N3 O3 . . 121.91(14) ?
    O4 N3 C17 . . 119.14(15) ?
    O3 N3 C17 . . 118.95(14) ?
    C20 N4 C23 . . 124.66(15) ?
    C20 N4 H4N . . 118.1(12) ?
    C23 N4 H4N . . 117.3(12) ?
    C2 C1 C6 . . 120.88(14) ?
    C2 C1 N1 . . 119.20(14) ?
    C6 C1 N1 . . 119.91(15) ?
    C3 C2 C1 . . 119.74(15) ?
    C3 C2 H2 . . 119.2(11) ?
    C1 C2 H2 . . 121.1(10) ?
    C2 C3 C4 . . 120.57(16) ?
    C2 C3 H3 . . 118.2(11) ?
    C4 C3 H3 . . 121.2(11) ?
    N2 C4 C3 . . 122.09(15) ?
    N2 C4 C5 . . 119.85(14) ?
    C3 C4 C5 . . 118.06(14) ?
    C6 C5 C4 . . 121.42(15) ?
    C6 C5 H5 . . 119.6(11) ?
    C4 C5 H5 . . 119.0(11) ?
    C5 C6 C1 . . 119.31(16) ?
    C5 C6 H6 . . 120.6(11) ?
    C1 C6 H6 . . 120.0(11) ?
    N2 C7 C8 . . 109.51(13) ?
    N2 C7 H7B . . 110.0(10) ?
    C8 C7 H7B . . 109.6(10) ?
    N2 C7 H7A . . 108.8(9) ?
    C8 C7 H7A . . 110.3(9) ?
    H7B C7 H7A . . 108.5(13) ?
    C9 C8 C7 . . 114.04(14) ?
    C9 C8 H8B . . 108.7(10) ?
    C7 C8 H8B . . 107.6(10) ?
    C9 C8 H8A . . 109.4(11) ?
    C7 C8 H8A . . 107.7(11) ?
    H8B C8 H8A . . 109.2(15) ?
    C8 C9 C10 . . 111.07(14) ?
    C8 C9 H9B . . 110.3(10) ?
    C10 C9 H9B . . 107.6(10) ?
    C8 C9 H9A . . 109.6(10) ?
    C10 C9 H9A . . 110.0(10) ?
    H9B C9 H9A . . 108.1(14) ?
    C11 C10 C9 . . 115.65(14) ?
    C11 C10 H10B . . 110.1(10) ?
    C9 C10 H10B . . 107.1(10) ?
    C11 C10 H10A . . 111.7(11) ?
    C9 C10 H10A . . 106.2(10) ?
    H10B C10 H10A . . 105.6(14) ?
    C10 C11 C12 . . 111.98(14) ?
    C10 C11 H11B . . 109.0(10) ?
    C12 C11 H11B . . 108.0(9) ?
    C10 C11 H11A . . 111.0(10) ?
    C12 C11 H11A . . 108.6(9) ?
    H11B C11 H11A . . 108.1(14) ?
    C13 C12 C11 . . 114.60(14) ?
    C13 C12 H12B . . 108.4(10) ?
    C11 C12 H12B . . 109.0(10) ?
    C13 C12 H12A . . 108.7(10) ?
    C11 C12 H12A . . 107.2(10) ?
    H12B C12 H12A . . 108.7(14) ?
    C14 C13 C12 . . 113.87(14) ?
    C14 C13 H13B . . 109.3(10) ?
    C12 C13 H13B . . 107.6(10) ?
    C14 C13 H13A . . 109.1(10) ?
    C12 C13 H13A . . 107.7(11) ?
    H13B C13 H13A . . 109.2(14) ?
    C15 C14 C13 . . 113.89(15) ?
    C15 C14 H14B . . 110.5(10) ?
    C13 C14 H14B . . 107.4(10) ?
    C15 C14 H14A . . 108.6(11) ?
    C13 C14 H14A . . 107.0(11) ?
    H14B C14 H14A . . 109.4(15) ?
    C16 C15 C14 . . 113.34(16) ?
    C16 C15 H15B . . 110.3(12) ?
    C14 C15 H15B . . 109.3(12) ?
    C16 C15 H15A . . 108.5(11) ?
    C14 C15 H15A . . 109.2(11) ?
    H15B C15 H15A . . 106.0(17) ?
    C15 C16 H16C . . 112.1(12) ?
    C15 C16 H16B . . 108.6(14) ?
    H16C C16 H16B . . 107.8(19) ?
    C15 C16 H16A . . 112.5(13) ?
    H16C C16 H16A . . 106.6(18) ?
    H16B C16 H16A . . 109.1(19) ?
    C18 C17 C22 . . 120.94(14) ?
    C18 C17 N3 . . 119.32(14) ?
    C22 C17 N3 . . 119.74(15) ?
    C19 C18 C17 . . 119.84(15) ?
    C19 C18 H18 . . 121.6(11) ?
    C17 C18 H18 . . 118.6(11) ?
    C18 C19 C20 . . 120.58(16) ?
    C18 C19 H19 . . 118.8(11) ?
    C20 C19 H19 . . 120.6(11) ?
    N4 C20 C19 . . 121.98(16) ?
    N4 C20 C21 . . 119.95(15) ?
    C19 C20 C21 . . 118.07(14) ?
    C22 C21 C20 . . 121.05(15) ?
    C22 C21 H21 . . 118.6(11) ?
    C20 C21 H21 . . 120.3(11) ?
    C21 C22 C17 . . 119.53(16) ?
    C21 C22 H22 . . 120.5(10) ?
    C17 C22 H22 . . 119.9(10) ?
    N4 C23 C24 . . 109.36(14) ?
    N4 C23 H23A . . 109.2(10) ?
    C24 C23 H23A . . 110.7(10) ?
    N4 C23 H23B . . 108.9(10) ?
    C24 C23 H23B . . 109.0(9) ?
    H23A C23 H23B . . 109.7(14) ?
    C25 C24 C23 . . 113.85(14) ?
    C25 C24 H24A . . 108.0(11) ?
    C23 C24 H24A . . 106.4(11) ?
    C25 C24 H24B . . 108.5(10) ?
    C23 C24 H24B . . 107.9(10) ?
    H24A C24 H24B . . 112.3(15) ?
    C24 C25 C26 . . 111.31(14) ?
    C24 C25 H25A . . 110.4(10) ?
    C26 C25 H25A . . 110.5(10) ?
    C24 C25 H25B . . 109.9(11) ?
    C26 C25 H25B . . 108.9(10) ?
    H25A C25 H25B . . 105.6(14) ?
    C27 C26 C25 . . 114.96(14) ?
    C27 C26 H26B . . 110.8(10) ?
    C25 C26 H26B . . 107.1(10) ?
    C27 C26 H26A . . 110.3(11) ?
    C25 C26 H26A . . 106.8(10) ?
    H26B C26 H26A . . 106.4(14) ?
    C26 C27 C28 . . 112.15(14) ?
    C26 C27 H27A . . 109.2(10) ?
    C28 C27 H27A . . 109.4(10) ?
    C26 C27 H27B . . 110.7(10) ?
    C28 C27 H27B . . 108.9(10) ?
    H27A C27 H27B . . 106.4(14) ?
    C29 C28 C27 . . 114.68(14) ?
    C29 C28 H28B . . 109.4(10) ?
    C27 C28 H28B . . 106.9(9) ?
    C29 C28 H28A . . 110.6(10) ?
    C27 C28 H28A . . 108.6(10) ?
    H28B C28 H28A . . 106.2(14) ?
    C28 C29 C30 . . 113.29(14) ?
    C28 C29 H29B . . 108.8(11) ?
    C30 C29 H29B . . 109.9(10) ?
    C28 C29 H29A . . 107.5(9) ?
    C30 C29 H29A . . 110.4(9) ?
    H29B C29 H29A . . 106.7(14) ?
    C31 C30 C29 . . 114.08(14) ?
    C31 C30 H30B . . 109.7(10) ?
    C29 C30 H30B . . 107.2(9) ?
    C31 C30 H30A . . 110.2(10) ?
    C29 C30 H30A . . 106.7(10) ?
    H30B C30 H30A . . 108.7(14) ?
    C30 C31 C32 . . 113.01(15) ?
    C30 C31 H31B . . 109.7(10) ?
    C32 C31 H31B . . 107.8(10) ?
    C30 C31 H31A . . 108.8(12) ?
    C32 C31 H31A . . 108.9(11) ?
    H31B C31 H31A . . 108.6(16) ?
    C31 C32 H32C . . 110.0(12) ?
    C31 C32 H32B . . 112.1(12) ?
    H32C C32 H32B . . 106.6(17) ?
    C31 C32 H32A . . 113.5(12) ?
    H32C C32 H32A . . 106.9(16) ?
    H32B C32 H32A . . 107.3(17) ?
loop_
    _geom_hbond_atom_site_label_D
    _geom_hbond_atom_site_label_H
    _geom_hbond_atom_site_label_A
    _geom_hbond_site_symmetry_A
    _geom_hbond_distance_DH
    _geom_hbond_distance_HA
    _geom_hbond_distance_DA
    _geom_hbond_angle_DHA
    N2 H2N O3 2_655 0.873(18) 2.234(19) 3.101(2) 171.7(16)
    N4 H4N O1 2_544 0.869(19) 2.265(19) 3.121(2) 168.3(17)
data_global
_journal_date_recd_electronic     2008-01-29
_journal_date_accepted     2008-01-30
_journal_name_full     'Acta Crystallographica, Section E'
_journal_year     2008
_journal_volume     64
_journal_issue      3
_journal_page_first     o549
_journal_page_last     o549
_journal_paper_category     QO
_journal_coeditor_code     LH2595
_publ_contact_author
;
 Philip J. Squattrito
;
_publ_contact_author_email     p.squattrito@cmich.edu
_publ_contact_author_fax     '989 774 3883 '
_publ_contact_author_phone     '989 774 4407'
_publ_section_title
;
<i>N</i>-(n-Decyl)-4-nitroaniline
;
loop_
    _publ_author_name
    _publ_author_address
    'Matthew M. Yonkey'
;
Department of Chemistry
Central Michigan University
Mount Pleasant, Michigan 48859
USA
;
    'Christopher P. Walczak'
;
Department of Chemistry
Central Michigan University
Mount Pleasant, Michigan 48859
USA
;
    'Philip J. Squattrito'
;
Department of Chemistry
Central Michigan University
Mount Pleasant, Michigan 48859
USA
;
    'Dillip K. Mohanty'
;
Department of Chemistry
Central Michigan University
Mount Pleasant, Michigan 48859
USA
;
    ' Kristin Kirschbaum'
;
Department of Chemistry
University of Toledo
Toledo, Ohio  43606-3390
USA
;
