# Supplementary material for: N-(n-Dec­yl)-4-nitro­aniline
Source: Acta Crystallogr Sect E Struct Rep Online. 2008 Feb 6;64(Pt 3):o549. doi: 10.1107/S1600536808003310 (PMC2960866; doi:10.1107/S1600536808003310)
Supplement: Supplementary file 2 [file e-64-0o549-Isup2.hkl]

# 
# h,k,l, Fc-squared, Fo-squared, sigma(Fo-squared) and status flag 
# 
data_I
_shelx_title ' P21c in P2(1)/c' 
_shelx_refln_list_code          4 
_shelx_F_calc_maximum      753.17 
_exptl_crystal_F_000      1216.00 
_reflns_d_resolution_high  0.8090 
 
loop_ 
 _symmetry_equiv_pos_as_xyz 
 'x, y, z' 
 '-x, y+1/2, -z+1/2' 
 '-x, -y, -z' 
 'x, -y-1/2, z-1/2' 
 
_cell_length_a    13.2907 
_cell_length_b    29.1171 
_cell_length_c     8.2794 
_cell_angle_alpha  90.000 
_cell_angle_beta   91.457 
_cell_angle_gamma  90.000 
 
_shelx_F_squared_multiplier     1.000 
 
loop_ 
 _refln_index_h 
 _refln_index_k 
 _refln_index_l 
 _refln_F_squared_calc 
 _refln_F_squared_meas 
 _refln_F_squared_sigma 
 _refln_observed_status 
   1   0   0       14.59       14.70      0.80 o 
   2   0   0       27.48       28.66      1.88 o 
   3   0   0        0.25        1.29      2.25 o 
   4   0   0     3479.51     3477.76     63.47 o 
   5   0   0        0.65       -3.19      6.26 o 
   6   0   0      142.81      128.34      8.72 o 
   7   0   0      106.17      101.53      6.71 o 
   8   0   0      913.94      977.97     21.92 o 
   9   0   0        1.92       10.28      5.09 o 
  10   0   0     1196.27     1207.55     28.85 o 
  11   0   0        8.06        7.91      7.60 o 
  12   0   0       78.48       89.55     10.47 o 
  13   0   0        3.15       -0.53      9.26 o 
  14   0   0       35.27       38.02     11.15 o 
  15   0   0        2.17       10.69     14.26 o 
  16   0   0      256.41      383.13     25.84 o 
   1   1   0      106.80       95.86      4.05 o 
   2   1   0     1972.84     2007.32     19.91 o 
   3   1   0      174.53      179.34      3.22 o 
   4   1   0       38.50       28.58      2.12 o 
   5   1   0      102.08       96.01      4.98 o 
   6   1   0      219.45      171.36      4.20 o 
   7   1   0     1159.79     1119.02     13.65 o 
   8   1   0       48.92       45.69      3.62 o 
   9   1   0      686.28      660.08     12.98 o 
  10   1   0        1.28        2.20      4.72 o 
  11   1   0      132.39      126.34      7.34 o 
  12   1   0     3739.34     3881.19     53.62 o 
  13   1   0       15.21       18.81      6.53 o 
  14   1   0      440.71      476.60     22.10 o 
  15   1   0        0.69       -3.64      8.94 o 
  16   1   0       75.64       99.79     13.86 o 
   1   2   0     5222.89     5574.55     76.21 o 
   2   2   0       17.21       11.05      1.50 o 
   3   2   0     1240.54     1240.76     14.68 o 
   4   2   0       79.75       82.66      2.58 o 
   5   2   0     4530.82     4720.38     46.20 o 
   6   2   0       15.81       15.53      4.68 o 
   7   2   0     5673.40     5927.12     58.30 o 
   8   2   0       61.22       59.23      3.66 o 
   9   2   0     3639.81     3514.11     40.21 o 
  10   2   0        2.26       -0.88      4.33 o 
  11   2   0      652.13      644.27     14.07 o 
  12   2   0       26.23       46.58     16.91 o 
  13   2   0      120.35      136.46      8.54 o 
  14   2   0        0.59        8.46     10.19 o 
  15   2   0       27.53       20.21      8.94 o 
  16   2   0       12.99       20.81     11.01 o 
   1   3   0     7319.19     8138.43     91.65 o 
   2   3   0      965.63      895.23     12.75 o 
   3   3   0      176.31      193.54      4.68 o 
   4   3   0       31.24       31.31      6.07 o 
   5   3   0        0.11       -2.42      2.42 o 
   6   3   0      199.82      199.43      5.04 o 
   7   3   0     7276.59     7736.41     81.25 o 
   8   3   0      119.55      118.78      4.80 o 
   9   3   0     1499.16     1434.90     19.21 o 
  10   3   0        2.00        4.01      5.81 o 
  11   3   0      143.26      148.63      8.23 o 
  12   3   0      673.80      738.42     15.89 o 
  13   3   0      894.10      858.79     18.10 o 
  14   3   0      342.25      330.74     13.18 o 
  15   3   0        0.02        4.44      8.95 o 
  16   3   0       10.01        8.03     15.75 o 
   0   4   0     9904.60    11329.95    245.92 o 
   1   4   0      677.07      758.24      8.63 o 
   2   4   0    57826.78    60015.86   1113.55 o 
   3   4   0        2.95        4.81      2.55 o 
   4   4   0     8300.17     8026.12     85.70 o 
   5   4   0      200.39      212.54      5.88 o 
   6   4   0      247.06      278.24      8.01 o 
   7   4   0      220.49      209.36      6.15 o 
   8   4   0      273.61      266.11      6.50 o 
   9   4   0      283.55      288.39      7.97 o 
  10   4   0     1177.43     1145.78     16.80 o 
  11   4   0        5.93       10.64      5.30 o 
  12   4   0      290.39      287.04      9.84 o 
  13   4   0       72.21       75.26      7.48 o 
  14   4   0      110.09      138.67     14.52 o 
  15   4   0        9.08       13.20      8.85 o 
  16   4   0        0.39       20.65     10.16 o 
   1   5   0      657.66      759.29      8.82 o 
   2   5   0    43601.55    47299.67    682.65 o 
   3   5   0      220.04      267.59      7.20 o 
   4   5   0      510.91      520.91      7.89 o 
   5   5   0       35.19       30.19      3.03 o 
   6   5   0        0.61        2.83      2.90 o 
   7   5   0      788.38      781.11     14.67 o 
   8   5   0      799.68      807.01     12.38 o 
   9   5   0      213.05      210.63      6.40 o 
  10   5   0       44.61       52.24     14.23 o 
  11   5   0      183.34      167.06      6.94 o 
  12   5   0       21.02       16.34      7.20 o 
  13   5   0      200.93      205.30     10.38 o 
  14   5   0       76.14       91.78     13.65 o 
  15   5   0        7.49        6.24      8.95 o 
  16   5   0       71.94       84.54     11.06 o 
   0   6   0     1445.48     1506.68     47.67 o 
   1   6   0     2777.39     3116.62     32.98 o 
   2   6   0      794.16      876.09     10.40 o 
   3   6   0     4455.91     4812.45     52.34 o 
   4   6   0      833.37      837.69     11.30 o 
   5   6   0     1588.06     1611.05     19.84 o 
   6   6   0       13.07        6.21      4.45 o 
   7   6   0     5738.67     6334.80     67.60 o 
   8   6   0        0.62        1.85      3.46 o 
   9   6   0      306.18      263.03      7.01 o 
  10   6   0       10.97       14.06      4.46 o 
  11   6   0      729.35      701.47     12.82 o 
  12   6   0        0.92        3.32      5.71 o 
  13   6   0       12.36       25.20      7.36 o 
  14   6   0       52.46       51.80      8.66 o 
  15   6   0       11.26        7.09      8.60 o 
  16   6   0        0.61       10.26     10.16 o 
   1   7   0      859.42      887.44     10.53 o 
   2   7   0      286.74      303.44      5.16 o 
   3   7   0     3228.59     3556.12     49.57 o 
   4   7   0      451.79      493.12     12.94 o 
   5   7   0     4083.38     4754.36     52.73 o 
   6   7   0       82.70       82.25      7.14 o 
   7   7   0     2905.36     3072.46     34.94 o 
   8   7   0       18.19       18.51      3.64 o 
   9   7   0       12.72       11.88      3.89 o 
  10   7   0        0.41        1.88      4.30 o 
  11   7   0      792.23      729.38     13.21 o 
  12   7   0       63.87       67.57      7.28 o 
  13   7   0       91.11       85.10      8.02 o 
  14   7   0        7.92        3.10      7.87 o 
  15   7   0        1.09        9.66     17.60 o 
  16   7   0       28.28       32.36     10.41 o 
   0   8   0     6444.83     7185.35    182.88 o 
   1   8   0      346.06      344.62      5.59 o 
   2   8   0        2.79       -1.05      1.65 o 
   3   8   0      154.54      158.90      3.92 o 
   4   8   0       88.56      106.16      5.55 o 
   5   8   0      757.75      803.39     13.51 o 
   6   8   0      711.03      813.37     12.66 o 
   7   8   0      303.58      309.31      6.91 o 
   8   8   0      161.82      186.77      5.89 o 
   9   8   0       19.95       25.56      4.48 o 
  10   8   0      396.60      379.93      8.84 o 
  11   8   0       21.19       29.11      6.10 o 
  12   8   0      874.01      837.83     18.32 o 
  13   8   0        0.15       -1.85      7.17 o 
  14   8   0      147.89      134.85     10.33 o 
  15   8   0        0.45        3.67      8.45 o 
   1   9   0      219.56      239.51      4.92 o 
   2   9   0      641.63      793.01      9.52 o 
   3   9   0        2.50        4.67      2.22 o 
   4   9   0      405.46      383.74      7.37 o 
   5   9   0       33.00       44.72      5.27 o 
   6   9   0     1266.61     1417.15     19.38 o 
   7   9   0      212.13      217.95      6.39 o 
   8   9   0       12.63       14.81      3.84 o 
   9   9   0        2.28        9.53      4.11 o 
  10   9   0       67.70       72.69      5.44 o 
  11   9   0      332.24      321.02      9.81 o 
  12   9   0        0.18        3.58      6.42 o 
  13   9   0       26.58       30.34      7.51 o 
  14   9   0        9.48       11.97      7.77 o 
  15   9   0        8.28       18.88      8.59 o 
   0  10   0      450.95      494.75     20.05 o 
   1  10   0      504.68      601.31      8.81 o 
   2  10   0      358.99      381.12      5.95 o 
   3  10   0      502.08      696.72     10.13 o 
   4  10   0       12.27       12.84      2.71 o 
   5  10   0      714.86      754.72     16.71 o 
   6  10   0      505.23      531.26      9.39 o 
   7  10   0       15.40       17.43      3.64 o 
   8  10   0      271.14      285.43      7.15 o 
   9  10   0      188.15      208.23      6.73 o 
  10  10   0        0.00        4.38      4.65 o 
  11  10   0      123.48      111.35      6.95 o 
  12  10   0      494.56      462.31     12.30 o 
  13  10   0       44.04       45.91      7.62 o 
  14  10   0       32.32       40.53      8.38 o 
  15  10   0       52.41       54.04      9.45 o 
   1  11   0     2237.91     2633.33     31.50 o 
   2  11   0       12.84       15.17      2.43 o 
   3  11   0     5507.03     6767.20     67.67 o 
   4  11   0       35.15       35.78      2.92 o 
   5  11   0      686.83      727.79     17.32 o 
   6  11   0       49.96       52.83      3.88 o 
   7  11   0      850.65      979.74     14.63 o 
   8  11   0        0.68       -0.60      4.13 o 
   9  11   0        7.96       14.19      4.38 o 
  10  11   0       15.23       16.44      5.22 o 
  11  11   0       79.39       66.37      6.30 o 
  12  11   0       18.89       34.30      9.09 o 
  13  11   0      783.45      770.44     26.22 o 
  14  11   0        0.29       17.53      8.21 o 
  15  11   0        7.36       17.31      9.01 o 
   0  12   0      143.66      144.57     16.48 o 
   1  12   0      819.73      991.54     13.51 o 
   2  12   0     2464.39     2822.67     33.70 o 
   3  12   0     3500.81     4134.13     59.22 o 
   4  12   0      563.44      652.85      9.21 o 
   5  12   0       94.46      110.61      4.76 o 
   6  12   0      296.00      269.49      6.43 o 
   7  12   0        6.97        4.01      3.71 o 
   8  12   0      152.44      159.24      7.29 o 
   9  12   0       69.03       73.34      5.14 o 
  10  12   0      226.84      229.78      8.41 o 
  11  12   0       52.15       52.47      6.63 o 
  12  12   0       12.35       28.03      6.27 o 
  13  12   0      104.09      107.32      8.67 o 
  14  12   0      165.06      144.09     10.54 o 
  15  12   0        3.33        2.52      8.91 o 
   1  13   0        1.91        9.86      3.51 o 
   2  13   0     8505.62    10685.99    120.32 o 
   3  13   0       22.98       23.30      3.40 o 
   5  13   0        0.42        0.50      2.83 o 
   6  13   0      342.35      310.38      7.09 o 
   7  13   0        1.84        0.19      3.60 o 
   8  13   0       14.82       13.40      4.43 o 
   9  13   0       39.17       34.99      7.50 o 
  10  13   0      797.30      799.22     18.40 o 
  11  13   0        2.08        6.10      5.83 o 
  12  13   0      154.87      129.09      9.17 o 
  13  13   0        0.22        3.12      7.19 o 
  14  13   0      157.00      137.68     10.42 o 
  15  13   0        0.13       17.83     11.37 o 
   0  14   0     1060.65     1278.46     31.01 o 
   1  14   0     7973.30    10186.61    114.81 o 
   2  14   0      710.98      851.99     12.53 o 
   3  14   0        0.34       -2.46      2.46 o 
   4  14   0      178.07      208.22      4.90 o 
   5  14   0       63.00       68.97      7.37 o 
   6  14   0        3.22        0.56      3.28 o 
   7  14   0       64.50       52.55      6.72 o 
   8  14   0      152.69      160.08      6.61 o 
   9  14   0      239.50      231.41      8.21 o 
  10  14   0     1060.39     1053.69     18.46 o 
  11  14   0       25.86       24.40      7.96 o 
  12  14   0       74.89       75.35      7.22 o 
  13  14   0      153.36      139.48     11.33 o 
  14  14   0        3.25       10.91      9.95 o 
  15  14   0        9.88       -0.45     11.12 o 
   1  15   0     6373.58     8155.51     93.10 o 
   2  15   0        8.13        8.79      3.05 o 
   3  15   0      454.73      470.48      9.80 o 
   4  15   0        1.72        2.43      3.84 o 
   5  15   0        2.06        2.48      2.89 o 
   6  15   0        1.54       12.92      7.11 o 
   7  15   0      290.40      254.74      8.32 o 
   8  15   0        1.32       10.55      4.92 o 
   9  15   0       70.05       84.37     11.19 o 
  10  15   0        7.21       -0.88      5.49 o 
  11  15   0      244.07      225.89      9.02 o 
  12  15   0        2.47        4.69      8.53 o 
  13  15   0     1377.64     1242.34     29.37 o 
  14  15   0        0.02       12.42     10.22 o 
   0  16   0      170.68      174.48      8.65 o 
   1  16   0       11.87       45.00      5.79 o 
   2  16   0      158.67      175.44      4.99 o 
   3  16   0      210.21      204.60      5.60 o 
   4  16   0       20.28       22.14      3.06 o 
   5  16   0       12.36       13.16      3.18 o 
   6  16   0      155.23      132.57      5.34 o 
   7  16   0       40.77       44.04      9.04 o 
   8  16   0       87.53       95.84     17.65 o 
   9  16   0     1900.48     1793.69     28.98 o 
  10  16   0       79.01       68.20      8.06 o 
  11  16   0        3.72       14.09     10.16 o 
  12  16   0       23.22       18.27      7.79 o 
  13  16   0        2.28       13.64      9.03 o 
  14  16   0        1.00       10.31     21.38 o 
   1  17   0      119.85      133.00      4.57 o 
   2  17   0      483.22      503.24      8.98 o 
   3  17   0       16.25       12.87      3.29 o 
   4  17   0       21.10       16.52      3.15 o 
   5  17   0       12.04       12.68      6.03 o 
   6  17   0       62.76       60.48      4.41 o 
   7  17   0        8.34       11.09      4.57 o 
   8  17   0     6538.16     6458.19     80.48 o 
   9  17   0        2.40        5.24      5.60 o 
  10  17   0      141.59      131.86      9.28 o 
  11  17   0       13.88       16.65      9.00 o 
  12  17   0      132.90      112.41     17.79 o 
  13  17   0        6.36        8.43      8.61 o 
  14  17   0        5.01       19.92     13.59 o 
   0  18   0    16641.29    19346.82    292.10 o 
   1  18   0     3790.61     4538.05     53.76 o 
   2  18   0     1710.55     1803.59     23.73 o 
   3  18   0      244.69      252.50      6.30 o 
   4  18   0      382.83      421.57      8.65 o 
   5  18   0       39.93       38.83      3.75 o 
   6  18   0      661.50      669.31     12.99 o 
   7  18   0      290.49      286.30      8.80 o 
   8  18   0      741.24      725.20     20.27 o 
   9  18   0       44.89       33.40      8.68 o 
  10  18   0      176.39      149.92     11.06 o 
  11  18   0        2.41       -7.33      7.33 o 
  12  18   0      104.95      101.04     10.41 o 
  13  18   0        8.17       19.74      9.94 o 
  14  18   0       11.28       10.57     10.96 o 
   1  19   0     1452.03     1650.17     25.08 o 
   2  19   0       11.31       11.33      3.52 o 
   3  19   0      183.26      172.40      5.44 o 
   4  19   0       13.30       15.63      6.39 o 
   5  19   0      999.65     1047.64     15.49 o 
   6  19   0      260.42      263.75     16.80 o 
   7  19   0      148.01      139.50     10.83 o 
   8  19   0        0.71       11.54      7.90 o 
   9  19   0        0.02       -3.60      8.06 o 
  10  19   0        2.67       -0.03      7.39 o 
  11  19   0       21.53       12.90      9.72 o 
  12  19   0        9.37       23.65     13.66 o 
  13  19   0      137.00      130.15     11.87 o 
   0  20   0      287.70      297.82      9.21 o 
   1  20   0      221.17      214.09      5.86 o 
   2  20   0       44.56       47.06      4.16 o 
   3  20   0      294.63      329.31      8.43 o 
   4  20   0       39.55       40.32      5.77 o 
   5  20   0     1129.15     1137.27     24.96 o 
   6  20   0      527.54      519.79     16.00 o 
   7  20   0     3256.26     3179.21     71.33 o 
   8  20   0      115.91      120.49      9.99 o 
   9  20   0       60.91       46.45      9.21 o 
  10  20   0       30.46       26.71      8.55 o 
  11  20   0      194.86      181.93     17.34 o 
  12  20   0        6.04       -1.94      9.19 o 
  13  20   0       72.15       63.01     10.98 o 
   1  21   0       64.59       62.76      4.01 o 
   2  21   0      610.49      632.49     14.96 o 
   3  21   0        8.04        7.63      4.96 o 
   4  21   0      136.15      134.50      7.63 o 
   5  21   0       29.32       32.42      6.94 o 
   6  21   0     6038.41     6075.47     97.23 o 
   7  21   0      289.49      301.78     13.27 o 
   8  21   0     1203.34     1194.82     27.87 o 
   9  21   0       75.29       68.92     11.31 o 
  10  21   0       48.16       56.43      8.49 o 
  11  21   0       13.37       16.10      8.36 o 
  12  21   0        6.59        8.64     15.29 o 
  13  21   0        0.91       26.93     10.79 o 
   0  22   0      728.25      725.27     32.97 o 
   1  22   0       77.51       82.96      6.02 o 
   2  22   0     1072.68     1098.43     21.99 o 
   3  22   0       15.55       17.58      5.52 o 
   4  22   0       73.57       74.24      6.70 o 
   5  22   0      154.01      147.59      9.48 o 
   6  22   0     7030.13     6944.13    128.56 o 
   7  22   0       79.00       69.85      9.07 o 
   8  22   0       58.97       44.58      8.99 o 
   9  22   0       40.61       40.92     10.10 o 
  10  22   0      208.73      216.63     11.64 o 
  11  22   0        0.01        0.18     10.46 o 
  12  22   0        0.25        5.93     10.89 o 
   1  23   0      192.28      226.32     14.02 o 
   2  23   0       26.48       35.55      6.12 o 
   3  23   0      358.76      391.98     11.47 o 
   4  23   0       26.12       18.99      6.06 o 
   5  23   0      149.37      160.83     10.18 o 
   6  23   0      420.66      451.06     15.70 o 
   7  23   0      298.90      301.07     15.88 o 
   8  23   0       40.06       56.00      9.38 o 
   9  23   0       11.28        8.79     13.47 o 
  10  23   0      142.39      122.10     11.91 o 
  11  23   0      109.67      105.52     17.65 o 
  12  23   0       28.97       37.27     10.23 o 
   0  24   0        2.51       -1.34     13.81 o 
   1  24   0      360.72      308.18     16.06 o 
   2  24   0       99.78      114.92     12.70 o 
   3  24   0      322.84      326.01     11.80 o 
   4  24   0       18.04       18.54      6.74 o 
   5  24   0       93.83      134.24      9.58 o 
   6  24   0       37.56       43.73     17.76 o 
   7  24   0     1289.56     1225.90     28.52 o 
   8  24   0       33.82       16.39      8.72 o 
   9  24   0      153.21      153.24     12.14 o 
  10  24   0        2.51        5.61     10.14 o 
  11  24   0      394.57      392.23     16.69 o 
  12  24   0       11.27       41.71     10.64 o 
   1  25   0       73.61       77.60     11.81 o 
   2  25   0     1223.99     1224.09     34.00 o 
   3  25   0        4.18       15.18     11.98 o 
   4  25   0       95.48      100.06     14.97 o 
   5  25   0      498.06      436.98     15.21 o 
   6  25   0     1105.75     1038.42     25.25 o 
   7  25   0       84.54       71.60     10.03 o 
   8  25   0      141.98      125.64     11.15 o 
   9  25   0       28.92       37.57      9.77 o 
  10  25   0        0.46       25.30     13.15 o 
  11  25   0      137.26      144.22     12.31 o 
   0  26   0        2.81       17.37     15.59 o 
   1  26   0        2.56       -6.48     10.55 o 
   2  26   0      480.62      466.64     19.82 o 
   3  26   0        2.27       -0.50      9.77 o 
   4  26   0     1207.55     1054.21     53.68 o 
   5  26   0       10.63        7.26     14.02 o 
   6  26   0       39.01       23.64     20.27 o 
   7  26   0        2.08       17.82     15.52 o 
   8  26   0        0.00       -3.75      9.02 o 
   9  26   0        2.10       14.07      9.85 o 
  10  26   0     1003.55     1102.55     33.10 o 
  11  26   0        0.06       16.57     10.17 o 
   1  27   0       21.22       26.28     11.34 o 
   2  27   0      413.82      365.84     18.43 o 
   3  27   0      151.96      132.58     12.98 o 
   4  27   0       24.96       42.16     16.26 o 
   5  27   0       41.41       30.17     14.74 o 
   6  27   0       22.55       26.43     16.06 o 
   7  27   0      142.01      156.55     19.02 o 
   8  27   0      139.32      115.81     19.78 o 
   9  27   0       11.89       30.42     20.27 o 
  10  27   0      232.39      261.51     32.08 o 
   0  28   0        2.53       -4.01     16.04 o 
   1  28   0      512.78      409.72     19.69 o 
   2  28   0        0.08       16.40     12.47 o 
   3  28   0       51.25       69.95     15.49 o 
   4  28   0        2.00       17.08     17.15 o 
   5  28   0       58.43       33.17     15.57 o 
   6  28   0        0.44       -3.94     15.52 o 
   7  28   0        1.54        7.01     16.91 o 
   8  28   0        0.02        3.07     18.09 o 
   9  28   0       94.68      130.29     48.78 o 
  10  28   0        0.00        8.91     26.28 o 
   1  29   0        8.36       24.32     11.96 o 
   2  29   0        0.60       12.03     11.97 o 
   3  29   0        0.21        7.53     15.08 o 
   4  29   0       88.17      111.20     16.88 o 
   5  29   0       54.44       69.31     16.36 o 
   6  29   0        0.28       17.01     17.11 o 
   7  29   0       25.73       35.61     18.39 o 
   8  29   0       63.15       59.70     19.59 o 
   9  29   0        2.36       32.97     25.39 o 
   0  30   0     1513.96     1255.86     52.12 o 
   1  30   0        3.57       23.70     12.13 o 
   2  30   0      203.77      216.26     16.20 o 
   3  30   0        8.18       35.11     15.62 o 
   4  30   0       96.38       59.95     16.78 o 
   5  30   0        1.26        4.74     16.36 o 
   6  30   0      193.70      198.66     21.83 o 
   7  30   0        1.51       26.52     21.83 o 
   8  30   0        2.85       -9.89     19.05 o 
   9  30   0        2.81       32.97     27.18 o 
   1  31   0        6.94        5.57     12.90 o 
   2  31   0       20.23       18.27     19.16 o 
   3  31   0       16.29       19.79     15.66 o 
   4  31   0      126.45      158.29     19.89 o 
   5  31   0       42.15       37.98     17.76 o 
   6  31   0      284.83      275.19     23.66 o 
   7  31   0        0.30        6.56     18.94 o 
   8  31   0       51.59       39.26     32.97 o 
   0  32   0       34.68       26.73     20.05 o 
   1  32   0      196.51      211.82     17.64 o 
   2  32   0        2.56       16.48     20.05 o 
   3  32   0       49.38       27.10     16.97 o 
   4  32   0        2.72       11.09     21.38 o 
   5  32   0       19.81       26.60     20.94 o 
   6  32   0        1.53        6.34     32.08 o 
   7  32   0        1.86       21.52     22.27 o 
   1  33   0       62.95      121.80     16.37 o 
   2  33   0       17.04       29.85     20.49 o 
   3  33   0       63.19       52.39     18.04 o 
   4  33   0       71.53       70.54     19.76 o 
   5  33   0       16.19      -15.77     18.45 o 
   6  33   0       50.17       71.29     21.15 o 
   0  34   0      186.27      144.34     24.95 o 
   1  34   0        1.54       16.93     22.27 o 
   2  34   0       49.15       69.98     27.84 o 
   3  34   0        0.03       35.27     19.67 o 
   4  34   0       24.33       32.28     19.78 o 
   5  34   0        1.61       13.10     20.50 o 
   1  35   0       65.68       37.42     24.95 o 
   2  35   0        7.65       33.53     20.85 o 
   3  35   0        3.25      -18.76     19.45 o 
 -16   1   1        0.51       19.60     16.26 o 
 -15   1   1      283.93      295.14     15.44 o 
 -14   1   1      104.18      130.57     11.47 o 
 -13   1   1     2333.12     2392.55     38.26 o 
 -12   1   1      119.18      115.87      7.22 o 
 -11   1   1        2.49        1.88      4.80 o 
 -10   1   1      843.79      789.34     15.07 o 
  -9   1   1       18.17       19.07      4.70 o 
  -8   1   1      410.14      373.18      7.36 o 
  -7   1   1      160.81      129.59      7.17 o 
  -5   1   1       51.44       43.40      7.60 o 
  -4   1   1       75.72       81.24      3.54 o 
  -3   1   1     1139.80     1036.40     11.57 o 
  -2   1   1        1.03        2.81      1.99 o 
  -1   1   1        5.25        4.34      1.25 o 
   0   1   1      643.14      575.96      5.61 o 
   1   1   1     1586.77     1647.04     17.23 o 
   2   1   1      160.21      177.27      4.46 o 
   3   1   1       78.60       60.50      4.64 o 
   4   1   1        5.38        8.95      2.65 o 
   5   1   1      276.86      240.66      4.93 o 
   6   1   1     3055.86     3371.74     36.15 o 
   7   1   1       35.13       27.41      3.42 o 
   8   1   1     1474.31     1477.16     18.51 o 
   9   1   1       31.03       27.80      4.07 o 
  10   1   1       93.48       95.73      6.23 o 
  11   1   1     4154.72     4299.34     74.35 o 
  12   1   1      238.99      245.60      9.59 o 
  13   1   1      661.64      703.77     16.53 o 
  14   1   1        0.09       -6.78      6.78 o 
  15   1   1      110.14      117.47      9.46 o 
  16   1   1       40.45       68.63     10.30 o 
 -16   2   1        1.44       11.58     11.66 o 
 -15   2   1       19.33        8.06     12.25 o 
 -14   2   1        3.88       17.11      7.72 o 
 -13   2   1        1.87       -3.40      7.18 o 
 -12   2   1        0.67       -2.34      5.72 o 
 -11   2   1       66.99       58.89      5.71 o 
 -10   2   1        2.02       -2.54      5.66 o 
  -9   2   1      132.66      129.18      5.21 o 
  -8   2   1      147.07      141.51      7.22 o 
  -7   2   1      140.87      171.05      5.01 o 
  -6   2   1       60.79       49.94      6.90 o 
  -5   2   1     2438.19     2238.33     26.19 o 
  -4   2   1       21.32       23.68      4.45 o 
  -2   2   1        1.93       -2.49      2.49 o 
  -1   2   1     7384.99     7446.78     66.69 o 
   0   2   1      215.92      164.13      2.91 o 
   1   2   1      930.18      861.66     10.30 o 
   2   2   1       16.02       15.15      1.67 o 
   3   2   1     6008.89     6305.76    111.98 o 
   4   2   1       55.70       56.49      2.51 o 
   5   2   1      638.24      836.38     10.95 o 
   6   2   1      240.44      262.65     10.33 o 
   7   2   1     1143.60     1154.25     14.89 o 
   8   2   1       15.52        9.77      3.92 o 
   9   2   1      193.65      187.96      5.80 o 
  10   2   1        0.01        2.92      4.63 o 
  11   2   1        0.21       10.70      5.85 o 
  12   2   1       17.04       18.95      6.18 o 
  13   2   1      110.02      104.03      8.16 o 
  14   2   1        0.24        0.32      7.04 o 
  15   2   1       35.41       43.90      8.14 o 
  16   2   1        0.89       12.78     10.57 o 
 -16   3   1        0.21       14.93     16.04 o 
 -15   3   1      420.24      381.96     17.29 o 
 -14   3   1      283.84      271.35     12.11 o 
 -13   3   1      925.55     1022.41     24.78 o 
 -12   3   1       62.10       58.45      6.36 o 
 -11   3   1        2.08        4.41      4.81 o 
 -10   3   1      611.59      565.42     11.83 o 
  -9   3   1      160.10      167.64     10.70 o 
  -8   3   1     1398.72     1428.74     18.59 o 
  -7   3   1       17.10       10.64      4.33 o 
  -6   3   1       47.33       45.40     10.87 o 
  -5   3   1       24.17       22.87      2.82 o 
  -4   3   1       15.30       16.94      2.45 o 
  -3   3   1     1097.59     1017.52     12.56 o 
  -2   3   1     3587.06     3407.74     47.07 o 
  -1   3   1       63.21       60.10      1.90 o 
   0   3   1     2453.14     2376.34     22.81 o 
   1   3   1     1603.54     1506.60     23.94 o 
   2   3   1      178.19      195.20      4.59 o 
   3   3   1        3.51        1.12      2.29 o 
   4   3   1        1.21       -0.79      2.00 o 
   5   3   1      457.18      435.70      6.65 o 
   6   3   1     5074.49     5711.51     56.24 o 
   7   3   1      157.46      136.03      8.99 o 
   8   3   1     1357.89     1348.27     17.39 o 
   9   3   1        1.85        2.64      3.68 o 
  10   3   1       11.96        9.26      4.59 o 
  11   3   1     1594.21     1645.17     23.94 o 
  12   3   1      637.28      592.19     20.71 o 
  13   3   1     1025.07      943.78     22.89 o 
  14   3   1        0.03        2.23      7.06 o 
  15   3   1       76.45       79.86      9.75 o 
  16   3   1       37.27       39.96     11.31 o 
 -16   4   1       38.97       70.55     11.78 o 
 -15   4   1        0.68        6.43      8.50 o 
 -14   4   1      520.79      525.11     16.36 o 
 -13   4   1       13.51       23.02      7.26 o 
 -12   4   1      810.15      813.14     17.74 o 
 -11   4   1      118.17      124.78      8.64 o 
 -10   4   1     2495.43     2302.55     28.59 o 
  -9   4   1       36.49       30.97      4.15 o 
  -8   4   1     3073.77     3102.37     35.41 o 
  -7   4   1       12.60       14.26      8.91 o 
  -6   4   1     4251.40     4241.88     47.70 o 
  -5   4   1      218.31      210.37      7.23 o 
  -4   4   1      148.32      159.93      5.66 o 
  -3   4   1     1486.31     1517.98     44.80 o 
  -2   4   1    14980.54    15072.69    157.15 o 
  -1   4   1      535.74      533.06      6.62 o 
   0   4   1    13684.61    14099.29    150.26 o 
   1   4   1     3353.19     3440.22     39.59 o 
   2   4   1      459.23      488.60     10.74 o 
   3   4   1      568.57      583.84     12.72 o 
   4   4   1     8634.84     9762.25    127.93 o 
   5   4   1        0.02        1.56      2.39 o 
   6   4   1     8780.68     9749.28     94.13 o 
   7   4   1       71.24       69.36      3.70 o 
   8   4   1     6009.24     5780.64     57.81 o 
   9   4   1      135.42      134.87      5.11 o 
  10   4   1     1098.21     1093.97     17.45 o 
  11   4   1        4.32        7.51      5.27 o 
  12   4   1      870.15      808.58     17.23 o 
  13   4   1        4.13        4.25      8.24 o 
  14   4   1       75.46       86.34      9.75 o 
  15   4   1        1.21        7.63      8.65 o 
  16   4   1       20.50       18.37      9.70 o 
 -16   5   1        0.04        6.26     11.15 o 
 -15   5   1       16.15       17.12      8.56 o 
 -14   5   1      340.19      354.28     21.45 o 
 -13   5   1        4.89       14.28      7.07 o 
 -12   5   1      173.38      166.48      9.22 o 
 -11   5   1      101.70       84.71      5.99 o 
 -10   5   1      396.91      367.40      9.01 o 
  -9   5   1      156.42      161.13      5.75 o 
  -8   5   1     1757.60     1806.63     23.37 o 
  -7   5   1        0.94       -0.09      3.22 o 
  -6   5   1      255.31      270.21     10.50 o 
  -5   5   1      150.01      144.77      4.78 o 
  -4   5   1      231.46      257.72      5.02 o 
  -3   5   1     9699.49     9965.06    115.44 o 
  -2   5   1     2313.23     2317.50     25.75 o 
  -1   5   1       33.00       31.72      2.14 o 
   0   5   1     2573.05     2709.57     30.14 o 
   1   5   1    14958.28    16194.34    179.92 o 
   2   5   1      800.52      959.41     13.89 o 
   3   5   1      359.46      391.34     14.43 o 
   4   5   1      428.93      445.68      6.38 o 
   5   5   1       16.69       26.10      2.72 o 
   6   5   1     4041.46     4359.26     43.83 o 
   7   5   1      250.90      248.39      5.57 o 
   8   5   1      730.00      712.21     11.93 o 
   9   5   1       20.81       24.13      4.42 o 
  10   5   1      415.87      420.03      9.50 o 
  11   5   1        2.63        3.68      5.10 o 
  12   5   1      606.43      660.35     21.64 o 
  13   5   1       23.89       30.91      6.70 o 
  14   5   1        2.03        0.51      7.80 o 
  15   5   1       54.17       56.72      9.44 o 
  16   5   1       11.13       13.26      9.90 o 
 -16   6   1        6.31       10.28     11.18 o 
 -15   6   1      455.79      462.87     16.34 o 
 -14   6   1       38.75       45.33      8.34 o 
 -13   6   1        1.62        4.06      6.72 o 
 -12   6   1      116.75      126.36      8.06 o 
 -11   6   1        7.93        3.16      5.85 o 
 -10   6   1        0.00        4.93      6.08 o 
  -9   6   1       31.09       28.40      4.07 o 
  -8   6   1      252.47      252.08      6.80 o 
  -7   6   1       49.63       50.46      5.56 o 
  -6   6   1      222.36      250.00     15.07 o 
  -5   6   1     5129.03     5038.45     55.49 o 
  -4   6   1      575.92      582.68      8.59 o 
  -3   6   1     5005.27     5328.67     96.14 o 
  -2   6   1      251.63      245.28      4.79 o 
  -1   6   1     8416.41     8609.83     90.59 o 
   0   6   1      331.48      327.68      5.90 o 
   1   6   1    10589.79    12040.37    147.94 o 
   2   6   1      442.90      478.53      9.61 o 
   3   6   1     8415.70     8945.13    124.01 o 
   4   6   1      242.60      237.16      4.52 o 
   5   6   1      377.24      404.46      7.22 o 
   6   6   1      757.53      866.21     15.18 o 
   7   6   1       34.08       28.71      3.27 o 
   8   6   1       65.65       58.63      4.09 o 
   9   6   1        1.76       11.12      4.28 o 
  10   6   1      195.21      196.13      6.93 o 
  11   6   1       23.66       16.56      5.19 o 
  12   6   1       18.92       27.44      9.26 o 
  13   6   1     1156.63     1070.96     21.11 o 
  14   6   1        6.43        0.39      7.84 o 
  15   6   1        3.37        7.50      8.71 o 
  16   6   1       32.17       52.67     10.28 o 
 -16   7   1       14.18       19.78      9.60 o 
 -15   7   1      148.22      165.33     11.43 o 
 -14   7   1        5.71        6.18      8.17 o 
 -13   7   1      135.95      125.66      8.76 o 
 -12   7   1      172.71      162.58      8.75 o 
 -11   7   1       24.91       20.18      5.37 o 
 -10   7   1        3.66        5.75      4.19 o 
  -9   7   1      183.36      190.12      6.99 o 
  -8   7   1      223.22      213.41      6.20 o 
  -7   7   1      375.27      359.09      7.51 o 
  -6   7   1      658.21      708.17     24.62 o 
  -5   7   1     1828.50     2029.13     27.01 o 
  -4   7   1      353.01      351.95      6.28 o 
  -3   7   1      469.89      537.07      8.68 o 
  -2   7   1      255.09      239.13      4.62 o 
  -1   7   1        5.30        3.90      1.77 o 
   0   7   1       29.23       28.84      4.09 o 
   1   7   1     1334.52     1622.93     22.38 o 
   2   7   1      494.09      530.19     17.91 o 
   3   7   1     1650.64     1894.52     30.83 o 
   4   7   1      763.00      909.29     12.57 o 
   5   7   1     1167.14     1227.71     24.31 o 
   6   7   1      589.35      600.82      9.25 o 
   7   7   1      378.67      417.68      8.14 o 
   8   7   1        3.84        4.63      3.79 o 
   9   7   1        9.36        5.28      3.97 o 
  10   7   1      185.97      175.72      8.00 o 
  11   7   1      318.97      286.08      8.47 o 
  12   7   1        4.23       -1.85      5.65 o 
  13   7   1      161.24      147.59      8.75 o 
  14   7   1       19.44       27.35      8.18 o 
  15   7   1       28.64       29.38      8.91 o 
 -15   8   1       47.60       42.75      9.55 o 
 -14   8   1      134.54      137.41      9.76 o 
 -13   8   1      133.08      146.51      9.25 o 
 -12   8   1      131.17      121.21      7.99 o 
 -11   8   1      134.10      126.41      7.06 o 
 -10   8   1      133.92      142.84      6.67 o 
  -9   8   1       32.44       31.47      4.40 o 
  -8   8   1      994.07     1013.14     15.24 o 
  -7   8   1      211.44      234.59      6.20 o 
  -6   8   1     1499.04     1479.23     20.02 o 
  -5   8   1       33.50       39.85      3.26 o 
  -4   8   1       52.90       50.09      3.57 o 
  -3   8   1      105.48       96.32      3.55 o 
  -2   8   1     1607.34     1677.53     19.52 o 
  -1   8   1     1130.83     1170.64     14.95 o 
   0   8   1      821.55      851.77     12.32 o 
   1   8   1        2.79        1.73      7.73 o 
   2   8   1      319.20      342.60      7.62 o 
   3   8   1       71.06       79.41      3.59 o 
   4   8   1     1669.25     1795.40     19.42 o 
   5   8   1      283.91      330.50      7.38 o 
   6   8   1     1688.78     1958.33     21.67 o 
   7   8   1       78.62       87.55      4.22 o 
   8   8   1      313.56      297.65      6.54 o 
   9   8   1      198.56      185.31      6.35 o 
  10   8   1      109.86      115.60      6.84 o 
  11   8   1      242.78      206.51      7.63 o 
  12   8   1       59.88       58.15      8.18 o 
  13   8   1       85.68       91.05      8.63 o 
  14   8   1       10.64        5.34      7.83 o 
  15   8   1        6.01        1.11      8.98 o 
 -15   9   1       37.60       47.73      9.26 o 
 -14   9   1      138.06      131.06      9.76 o 
 -13   9   1        6.12       11.95      7.17 o 
 -12   9   1     1858.67     1761.02     30.08 o 
 -11   9   1        3.43        3.73      5.34 o 
 -10   9   1       10.53        7.73      4.73 o 
  -9   9   1        0.00        1.20      5.23 o 
  -8   9   1     1139.95     1118.94     16.49 o 
  -7   9   1      198.96      186.25      5.67 o 
  -6   9   1       96.15      105.28      4.40 o 
  -3   9   1       94.78      104.37      3.59 o 
  -2   9   1     2273.49     2479.68     27.98 o 
  -1   9   1        0.00       -2.06      2.06 o 
   0   9   1     2697.78     2932.37     48.50 o 
   1   9   1       40.90       49.17      3.20 o 
   2   9   1       11.07       12.36      2.73 o 
   3   9   1       42.69       46.06      2.63 o 
   4   9   1       74.97       98.75      4.38 o 
   5   9   1      267.17      286.18      5.94 o 
   6   9   1     3401.62     3743.83     38.42 o 
   7   9   1        1.25        2.25      3.00 o 
   8   9   1       51.22       57.96      4.62 o 
   9   9   1        7.88       16.45      4.32 o 
  10   9   1     4215.45     4061.06     46.84 o 
  11   9   1        2.47        0.47      5.16 o 
  12   9   1      210.17      207.81      9.42 o 
  13   9   1       19.89       22.74     10.71 o 
  14   9   1       50.85       54.55      8.92 o 
  15   9   1        0.00       10.21      8.90 o 
 -15  10   1      109.61      110.48     10.25 o 
 -14  10   1        0.39        9.77      7.98 o 
 -13  10   1      961.86      961.30     20.74 o 
 -12  10   1       73.83       71.15      7.49 o 
 -11  10   1       16.23       17.54      6.48 o 
 -10  10   1       96.51       94.27      7.81 o 
  -9  10   1      519.59      543.10     12.18 o 
  -8  10   1       39.63       43.35     11.99 o 
  -7  10   1      507.86      571.62     12.98 o 
  -6  10   1       95.44       79.74      4.15 o 
  -5  10   1       51.58       61.33      4.34 o 
  -4  10   1       44.46       46.42      8.22 o 
  -3  10   1      236.60      203.37      5.91 o 
  -2  10   1      289.36      309.13      9.07 o 
  -1  10   1     1212.78     1273.70     21.57 o 
   0  10   1       61.72       60.51      4.66 o 
   1  10   1     1402.73     1445.18     20.94 o 
   2  10   1      263.26      333.78      7.41 o 
   3  10   1      127.93      123.00      5.23 o 
   4  10   1      324.25      359.13      6.61 o 
   5  10   1      840.05      913.40     11.62 o 
   6  10   1       22.17       25.45      3.85 o 
   7  10   1      985.69     1142.35     14.52 o 
   8  10   1      153.22      162.21     11.20 o 
   9  10   1        0.14       -4.18      4.18 o 
  10  10   1       25.17       18.77      6.29 o 
  11  10   1     1578.92     1533.83     22.01 o 
  12  10   1        8.46        5.60      6.29 o 
  13  10   1      277.82      297.61     12.48 o 
  14  10   1       17.48       20.46      8.16 o 
  15  10   1       42.31       46.56      9.61 o 
 -15  11   1       27.58       49.35      9.30 o 
 -14  11   1       27.12       30.13      8.17 o 
 -13  11   1      534.27      550.46     15.39 o 
 -12  11   1        2.78        7.65      6.26 o 
 -11  11   1      624.33      576.12     13.09 o 
 -10  11   1        0.24        9.98      5.45 o 
  -9  11   1       14.16       18.47      4.92 o 
  -8  11   1       31.54       33.99      4.79 o 
  -7  11   1      924.95     1053.75     21.88 o 
  -6  11   1        0.53        1.51      5.52 o 
  -5  11   1      709.19      789.72     16.72 o 
  -4  11   1      133.70      120.32      4.99 o 
  -3  11   1      467.88      567.16     11.40 o 
  -2  11   1       12.66       12.41      2.59 o 
  -1  11   1        4.72        3.17      2.28 o 
   0  11   1       70.87       66.85      2.82 o 
   1  11   1      229.75      336.66      8.36 o 
   2  11   1      279.85      338.83      7.78 o 
   3  11   1      404.79      439.07      7.54 o 
   4  11   1       14.18       18.27      2.91 o 
   5  11   1     1022.35     1344.72     22.10 o 
   6  11   1       24.09       27.56      3.33 o 
   7  11   1       17.09       14.73      3.22 o 
   8  11   1        0.39        2.14      3.89 o 
   9  11   1      753.69      720.88     12.56 o 
  10  11   1        0.06        2.56      4.70 o 
  11  11   1      917.60      833.68     15.86 o 
  12  11   1       56.36       63.80      7.16 o 
  13  11   1      121.15      114.87      9.01 o 
  14  11   1        0.07        0.13     11.90 o 
  15  11   1       37.03       29.85     11.29 o 
 -15  12   1       89.69       89.55     10.61 o 
 -14  12   1       37.48       37.64      8.59 o 
 -13  12   1       29.30       32.21      7.55 o 
 -12  12   1       24.82       26.12      6.19 o 
 -11  12   1      130.33      118.92      7.04 o 
 -10  12   1       18.50       23.40      5.62 o 
  -9  12   1       71.59       80.37     12.19 o 
  -8  12   1        3.58       15.50      7.01 o 
  -7  12   1      144.89      143.27      8.04 o 
  -6  12   1      144.74      177.94      5.20 o 
  -5  12   1      125.91      146.03      4.75 o 
  -4  12   1     2842.18     3196.12     33.50 o 
  -3  12   1      781.97      852.05     17.27 o 
  -2  12   1     1349.55     1508.19     22.21 o 
  -1  12   1      130.94      144.23      4.53 o 
   0  12   1      859.04      929.71     21.00 o 
   1  12   1     2160.06     2527.81     34.53 o 
   2  12   1     6846.34     8326.43     92.94 o 
   3  12   1      316.74      385.52      8.61 o 
   4  12   1      143.99      186.20      4.62 o 
   5  12   1      289.03      289.27      6.38 o 
   6  12   1        9.19        2.63      3.05 o 
   7  12   1      151.63      174.09      5.21 o 
   8  12   1      114.53      106.08      6.21 o 
   9  12   1      303.02      310.74      8.22 o 
  10  12   1      243.78      204.66      7.37 o 
  11  12   1      112.96      107.04      7.25 o 
  12  12   1      121.69      119.34      8.22 o 
  13  12   1      163.70      159.24     13.07 o 
  14  12   1       10.25       16.79     15.37 o 
  15  12   1        0.45        0.98     13.14 o 
 -15  13   1        2.74       12.54      9.16 o 
 -14  13   1       86.23       88.09      9.36 o 
 -13  13   1        4.77       13.37     12.15 o 
 -12  13   1        0.17        6.14      6.10 o 
 -11  13   1        9.18       13.92      8.54 o 
 -10  13   1      141.77      149.44     12.81 o 
  -9  13   1       26.95       26.78     13.64 o 
  -8  13   1      262.64      244.08      8.56 o 
  -7  13   1        3.56        4.96      9.84 o 
  -6  13   1      218.48      176.90      5.36 o 
  -5  13   1        0.50        2.93      2.72 o 
  -4  13   1      774.59      839.22     12.28 o 
  -3  13   1        0.65       -0.99      5.04 o 
  -2  13   1      626.90      684.20     10.13 o 
  -1  13   1        0.94        2.60      2.59 o 
   0  13   1      887.73     1038.87     20.10 o 
   1  13   1       81.36       99.57      4.85 o 
   2  13   1     3064.34     3897.77     44.11 o 
   3  13   1        0.08       -1.77      2.39 o 
   4  13   1      623.03      645.45      9.68 o 
   5  13   1        6.69       12.16      2.95 o 
   6  13   1      436.30      429.18      7.47 o 
   7  13   1        3.28        1.76      3.85 o 
   8  13   1      394.64      376.51      8.58 o 
   9  13   1       25.02       21.00      4.65 o 
  10  13   1       26.52       29.85      7.34 o 
  11  13   1        8.35       15.19      5.90 o 
  12  13   1      177.30      136.79     11.33 o 
  13  13   1        2.88       18.52      8.39 o 
  14  13   1       17.67       25.73      9.97 o 
  15  13   1        0.43       25.28     10.96 o 
 -15  14   1        0.22       22.25     12.08 o 
 -14  14   1       97.34      100.94     14.40 o 
 -13  14   1       33.56       30.07      7.50 o 
 -12  14   1       88.18       90.85      7.56 o 
 -11  14   1     1096.90     1084.87     19.47 o 
 -10  14   1       30.81       28.17      8.07 o 
  -9  14   1      120.40      106.47      9.31 o 
  -8  14   1       14.32       15.46      5.96 o 
  -7  14   1        0.60        8.47      4.39 o 
  -6  14   1       14.43       10.98      4.85 o 
  -5  14   1      102.75       95.06      3.75 o 
  -4  14   1      127.92      116.27      4.44 o 
  -3  14   1      272.38      295.96      6.59 o 
  -2  14   1     5938.75     7155.93     78.81 o 
  -1  14   1     1335.21     1479.38     22.51 o 
   0  14   1     6935.11     8543.41    113.64 o 
   1  14   1     1498.39     1785.13     23.73 o 
   2  14   1       19.29       15.69      3.04 o 
   3  14   1      301.86      352.76      8.11 o 
   4  14   1       51.04       55.00      3.31 o 
   5  14   1       47.91       31.32      3.28 o 
   6  14   1       65.83       55.90      4.42 o 
   7  14   1       99.75      103.02      5.05 o 
   8  14   1      308.09      306.88      9.09 o 
   9  14   1     1718.49     1748.83     23.63 o 
  10  14   1       85.49       83.30      6.33 o 
  11  14   1       62.74       62.90      8.29 o 
  12  14   1      163.57      167.87     13.14 o 
  13  14   1        2.85        6.70     13.55 o 
  14  14   1       14.68       25.84     10.12 o 
 -14  15   1        3.36       19.55      8.19 o 
 -13  15   1       35.02       38.56     10.68 o 
 -12  15   1        0.94       -0.36     10.82 o 
 -11  15   1      611.06      600.75     13.97 o 
 -10  15   1       43.37       44.31      6.39 o 
  -9  15   1       64.74       85.43      8.14 o 
  -8  15   1       18.30       21.77      5.10 o 
  -7  15   1      179.40      131.75      9.66 o 
  -6  15   1        0.11       -3.73      3.73 o 
  -5  15   1      222.77      209.72      5.84 o 
  -4  15   1        2.40        5.11      3.06 o 
  -3  15   1      170.96      185.56      5.98 o 
  -2  15   1        0.95        7.13      5.47 o 
  -1  15   1        2.98        4.15      2.89 o 
   0  15   1        2.55        4.23      6.93 o 
   1  15   1       11.93        7.90      2.73 o 
   2  15   1        0.98       -1.86      2.55 o 
   3  15   1      323.30      302.43      6.48 o 
   4  15   1        0.99        6.83      4.73 o 
   5  15   1      496.66      434.80      7.58 o 
   6  15   1       10.17        7.69      3.42 o 
   7  15   1      173.69      181.19      6.09 o 
   8  15   1       15.44       17.27      4.53 o 
   9  15   1     1322.83     1341.27     22.66 o 
  10  15   1        1.27       -0.06      6.75 o 
  11  15   1       22.33       17.56      7.84 o 
  12  15   1        7.00       20.56      8.73 o 
  13  15   1       23.65       25.78      8.93 o 
  14  15   1        7.90       13.24     10.13 o 
 -14  16   1        0.52       21.55     10.51 o 
 -13  16   1       38.30       44.97      8.10 o 
 -12  16   1        0.13       -5.21      7.18 o 
 -11  16   1       57.53       52.13      7.36 o 
 -10  16   1      620.63      601.41     15.51 o 
  -9  16   1      341.76      367.02     11.32 o 
  -8  16   1        5.41       10.15      9.37 o 
  -7  16   1      207.30      191.90      7.42 o 
  -6  16   1       65.56       50.75      9.63 o 
  -5  16   1       60.21       57.05      4.22 o 
  -4  16   1       38.08       32.15      3.72 o 
  -3  16   1      103.91      111.10      5.81 o 
  -2  16   1       45.22       42.50      3.56 o 
  -1  16   1      130.62      131.19      4.50 o 
   0  16   1       25.14       40.88      2.84 o 
   1  16   1      295.80      307.91      6.10 o 
   2  16   1      124.22      119.57      4.32 o 
   3  16   1       13.40       21.49      3.90 o 
   4  16   1        2.50        2.93      2.84 o 
   5  16   1      463.59      460.15      8.03 o 
   6  16   1       15.85       21.64      3.82 o 
   7  16   1      603.11      631.55     13.31 o 
   8  16   1     1947.11     1970.61     29.77 o 
   9  16   1       82.51       83.22      7.99 o 
  10  16   1       10.07       10.05      7.25 o 
  11  16   1       50.73       47.62     11.64 o 
  12  16   1        1.43       15.92      8.69 o 
  13  16   1        0.00       -0.77     10.89 o 
  14  16   1       32.35       48.77     12.47 o 
 -14  17   1      289.63      229.15     14.92 o 
 -13  17   1        7.89       19.86      8.81 o 
 -12  17   1      167.82      141.89      8.66 o 
 -11  17   1        4.58        3.92      6.64 o 
 -10  17   1      488.66      490.94     12.89 o 
  -9  17   1      117.73      110.92      7.39 o 
  -8  17   1      107.09       75.83      6.43 o 
  -7  17   1       32.67       38.72      7.03 o 
  -6  17   1      695.28      662.26     18.69 o 
  -5  17   1        9.11        0.32      6.78 o 
  -4  17   1      786.75      746.93     11.86 o 
  -3  17   1        0.81       -0.85      4.54 o 
  -2  17   1     2112.29     2109.79     27.02 o 
  -1  17   1        1.26       11.51      6.49 o 
   0  17   1     2795.73     2876.99     35.03 o 
   1  17   1        2.75       -3.27      3.27 o 
   2  17   1      590.92      543.40      9.80 o 
   3  17   1        0.72        1.57      4.28 o 
   4  17   1      918.39      934.88     15.65 o 
   5  17   1        7.87       12.50      4.32 o 
   6  17   1       29.79       26.72      5.84 o 
   7  17   1      145.57      151.80      7.40 o 
   8  17   1     1219.53     1243.38     25.79 o 
   9  17   1       11.75        9.61      6.53 o 
  10  17   1      198.28      177.40     14.09 o 
  11  17   1       10.24       24.61     14.78 o 
  12  17   1      693.35      577.44     19.00 o 
  13  17   1        7.39       11.33     10.35 o 
  14  17   1       29.73       54.84     11.53 o 
 -14  18   1        4.93       12.03     11.37 o 
 -13  18   1       10.97       24.61      9.36 o 
 -12  18   1        8.10        9.99      9.27 o 
 -11  18   1       93.63       73.96     17.12 o 
 -10  18   1      110.70       93.45      7.72 o 
  -9  18   1      444.34      466.71     12.28 o 
  -8  18   1      739.86      721.08     14.85 o 
  -7  18   1      243.80      248.13      8.45 o 
  -6  18   1      131.83      119.89      6.16 o 
  -5  18   1      171.33      159.15      6.34 o 
  -4  18   1      408.39      407.47      8.67 o 
  -3  18   1      574.44      578.61     11.89 o 
  -2  18   1     6738.57     7488.28     86.39 o 
  -1  18   1     6771.60     7585.25     87.10 o 
   0  18   1     7882.03     8997.76     98.27 o 
   1  18   1      828.37      853.62     12.68 o 
   2  18   1      575.52      600.62     16.19 o 
   3  18   1      132.97      153.75      6.44 o 
   4  18   1      344.45      350.39      8.90 o 
   5  18   1      412.24      410.98      9.84 o 
   6  18   1      792.93      800.24     16.98 o 
   7  18   1      483.65      522.92     13.84 o 
   8  18   1      143.46      120.42      9.00 o 
   9  18   1      106.81      110.48      8.39 o 
  10  18   1       31.54       20.54     11.33 o 
  11  18   1       23.80       29.29      8.32 o 
  12  18   1       37.42       36.50     18.47 o 
  13  18   1        5.27        4.18      9.17 o 
  14  18   1        8.92       26.55     11.37 o 
 -13  19   1      177.09      170.09     21.22 o 
 -12  19   1        2.44       -1.00      8.91 o 
 -11  19   1      122.56      113.46     15.51 o 
 -10  19   1        0.00       -3.27      8.44 o 
  -9  19   1      344.80      290.28     10.07 o 
  -8  19   1        0.02        3.34      6.93 o 
  -7  19   1     1101.64     1132.88     19.38 o 
  -6  19   1       26.47       26.97      4.83 o 
  -5  19   1       69.51       64.70      5.60 o 
  -4  19   1       30.53       27.75      4.08 o 
  -3  19   1        0.30        4.64      9.71 o 
  -2  19   1       28.14       59.54     18.52 o 
  -1  19   1       64.46       85.89     16.71 o 
   0  19   1      107.46      190.93     15.18 o 
   1  19   1        3.15        8.08      4.24 o 
   2  19   1       22.98       28.59      5.44 o 
   3  19   1      132.27      136.04      7.91 o 
   4  19   1       72.48       79.97      5.48 o 
   5  19   1     1399.65     1381.85     21.47 o 
   6  19   1        4.57        9.50      5.54 o 
   7  19   1      148.56      129.97      8.18 o 
   8  19   1        0.39       -0.51      6.42 o 
   9  19   1       99.26       98.36      8.46 o 
  10  19   1        9.23        9.83      7.47 o 
  11  19   1      211.78      185.91     11.71 o 
  12  19   1        1.85        4.46      9.03 o 
  13  19   1        0.75        8.31      9.29 o 
 -13  20   1        6.68       -4.17      9.15 o 
 -12  20   1       36.30       42.74      9.27 o 
 -11  20   1       42.41       27.92     13.69 o 
 -10  20   1       72.66       70.46     13.25 o 
  -9  20   1      338.58      310.20     14.11 o 
  -8  20   1      590.26      597.89     24.68 o 
  -7  20   1     1618.51     1674.25     25.76 o 
  -6  20   1      159.02      149.76      9.50 o 
  -5  20   1      248.61      247.23      8.03 o 
  -4  20   1      126.83      130.22      5.54 o 
  -3  20   1      209.90      197.07      6.10 o 
  -2  20   1       59.32       56.58      4.16 o 
  -1  20   1      459.77      459.54      8.91 o 
   0  20   1      173.79      201.06     10.10 o 
   1  20   1       58.65       62.39      7.14 o 
   2  20   1       92.40      100.34      9.01 o 
   3  20   1      145.17      156.57      8.08 o 
   4  20   1      284.87      281.74      8.45 o 
   5  20   1     2264.25     2365.83     33.04 o 
   6  20   1     1230.28     1235.83     23.21 o 
   7  20   1      523.57      547.87     17.30 o 
   8  20   1       40.39       37.68      6.93 o 
   9  20   1       18.81       20.29      7.42 o 
  10  20   1       71.57       65.04      9.19 o 
  11  20   1       20.39       26.98      9.06 o 
  12  20   1       31.95       25.43     11.87 o 
  13  20   1       24.79       29.02     10.30 o 
 -13  21   1        0.10       15.50      9.89 o 
 -12  21   1      152.70      135.45     31.85 o 
 -11  21   1        6.42        1.38     14.50 o 
 -10  21   1      655.85      634.28     20.47 o 
  -9  21   1      168.67      158.23     11.77 o 
  -8  21   1     1038.15     1090.83     40.47 o 
  -7  21   1      916.00      938.43     23.37 o 
  -6  21   1      347.88      337.33      9.87 o 
  -4  21   1       19.33       22.91      4.47 o 
  -3  21   1       95.61       96.85      4.96 o 
  -2  21   1      419.33      383.73      8.45 o 
  -1  21   1        0.63       11.14      5.07 o 
   0  21   1      816.61      776.47     15.55 o 
   1  21   1       45.23       42.66      5.21 o 
   2  21   1        2.52        6.09      5.39 o 
   3  21   1        2.46        4.64      5.60 o 
   4  21   1      295.67      307.72     10.28 o 
   5  21   1     1132.97     1193.90     19.83 o 
   6  21   1     2211.67     2245.22     36.32 o 
   7  21   1      281.12      294.43     13.05 o 
   8  21   1      516.14      488.80     14.83 o 
   9  21   1        5.39       -2.25      7.10 o 
  10  21   1      354.62      380.74     15.45 o 
  11  21   1        0.50        9.57     13.08 o 
  12  21   1        4.24       24.32      9.57 o 
  13  21   1       36.00       35.49     10.73 o 
 -12  22   1        0.03        9.36     14.85 o 
 -11  22   1       37.75       36.17     11.55 o 
 -10  22   1      359.34      349.86     16.06 o 
  -9  22   1       13.03       10.50      9.32 o 
  -8  22   1      801.76      737.50     21.17 o 
  -7  22   1      906.87      898.76     22.99 o 
  -6  22   1      893.23      884.57     21.94 o 
  -5  22   1       48.67       32.83      7.15 o 
  -4  22   1       12.47        4.20      6.53 o 
  -3  22   1      178.42      189.40      7.67 o 
  -2  22   1      555.63      575.96     13.09 o 
  -1  22   1       66.04       69.65      5.88 o 
   0  22   1      899.22      982.31     18.60 o 
   1  22   1      266.79      267.68      9.05 o 
   2  22   1       16.54       20.15      5.79 o 
   3  22   1       44.07       48.16      7.76 o 
   4  22   1     1203.16     1291.22     26.58 o 
   5  22   1      911.22      918.69     23.34 o 
   6  22   1     1113.90     1082.48     25.45 o 
   7  22   1       44.16       44.29      8.40 o 
   8  22   1      472.42      486.00     15.01 o 
   9  22   1       68.01       71.90      9.31 o 
  10  22   1        4.09        2.07      8.01 o 
  11  22   1        8.43       12.25      9.15 o 
  12  22   1       88.55       79.81     11.11 o 
 -12  23   1        2.19       -3.40     14.40 o 
 -11  23   1      154.63      156.89     13.80 o 
 -10  23   1        0.50       12.26     10.40 o 
  -9  23   1       85.92       84.51     10.93 o 
  -8  23   1       94.82       89.01     14.41 o 
  -7  23   1      807.55      853.45     22.58 o 
  -6  23   1       42.07       39.10      7.87 o 
  -5  23   1       64.76       55.80     13.99 o 
  -4  23   1       52.29       33.70     12.77 o 
  -3  23   1      298.47      307.62     14.07 o 
  -2  23   1       43.51       53.16      7.97 o 
  -1  23   1        0.16       -5.18      5.18 o 
   0  23   1       87.68      103.38      6.52 o 
   1  23   1      215.07      229.63      8.50 o 
   2  23   1       87.58      107.01      7.58 o 
   3  23   1      258.70      267.12     10.63 o 
   4  23   1       77.15       83.26     11.00 o 
   5  23   1     1980.51     2252.27     42.46 o 
   6  23   1      157.14      159.81     14.15 o 
   7  23   1      315.59      302.14     13.47 o 
   8  23   1        1.80       -0.86      6.98 o 
   9  23   1      482.71      495.27     17.40 o 
  10  23   1        9.50        4.68     11.81 o 
  11  23   1      206.03      218.09     15.28 o 
  12  23   1        9.31       14.88     10.05 o 
 -12  24   1       63.89       74.18     11.16 o 
 -11  24   1        6.19       13.90     10.92 o 
 -10  24   1        1.97       20.37     10.28 o 
  -9  24   1      163.14      156.46     11.77 o 
  -8  24   1       36.62       36.95      9.08 o 
  -7  24   1      642.39      734.69     38.54 o 
  -6  24   1        6.27       23.18     15.20 o 
  -5  24   1        3.53       -4.71     12.92 o 
  -4  24   1       37.04       28.51     20.49 o 
  -3  24   1     1079.66     1068.35     27.30 o 
  -2  24   1       21.92       12.38     10.23 o 
  -1  24   1       51.24       48.43     11.18 o 
   0  24   1        8.38       14.15      5.51 o 
   1  24   1     1060.21     1038.36     20.06 o 
   2  24   1       56.20       50.13      7.40 o 
   3  24   1        0.00       -3.05      6.45 o 
   4  24   1        0.59        2.10      6.71 o 
   5  24   1     1108.32     1281.11     28.66 o 
   6  24   1       63.06       54.34      8.55 o 
   7  24   1      161.95      148.12     11.05 o 
   8  24   1        7.51       10.95      8.01 o 
   9  24   1       11.58       13.38      8.32 o 
  10  24   1       69.79       70.14      9.70 o 
  11  24   1       29.30       25.59      9.65 o 
  12  24   1        0.63        4.95     10.25 o 
 -11  25   1        0.37       16.26     16.96 o 
 -10  25   1       22.35       46.30     20.44 o 
  -9  25   1       29.38       40.57     18.45 o 
  -8  25   1      132.25      132.21     20.23 o 
  -7  25   1      331.23      331.01     22.68 o 
  -6  25   1     1790.42     1641.14     49.47 o 
  -5  25   1       46.24       51.97     15.31 o 
  -4  25   1        5.32       -4.76     13.58 o 
  -3  25   1      505.52      475.91     17.75 o 
  -2  25   1      102.88      108.72     24.73 o 
  -1  25   1        0.11       -9.50     10.55 o 
   0  25   1       86.94       76.62     12.13 o 
   1  25   1      565.37      530.20     14.36 o 
   2  25   1      103.69      110.67      7.72 o 
   3  25   1       56.24       49.43      7.60 o 
   4  25   1     1514.07     1368.30     25.58 o 
   5  25   1      438.37      462.52     16.17 o 
   6  25   1      191.66      226.73     12.33 o 
   7  25   1      110.78      111.87     10.24 o 
   8  25   1       34.69       38.13      8.57 o 
   9  25   1        0.46       -2.36     16.98 o 
  10  25   1      477.42      503.33     42.55 o 
  11  25   1       31.85       24.51     10.00 o 
 -11  26   1       12.65       27.17     22.55 o 
 -10  26   1        2.18       35.14     20.50 o 
  -9  26   1        0.43       25.64     18.92 o 
  -8  26   1      365.15      343.29     24.39 o 
  -7  26   1        2.13       17.73     15.84 o 
  -6  26   1      295.96      248.73     20.55 o 
  -5  26   1       28.93       61.85     15.71 o 
  -4  26   1      247.83      226.11     18.78 o 
  -3  26   1        1.37       14.79     13.80 o 
  -2  26   1      239.42      182.57     14.77 o 
  -1  26   1        6.58       19.78     11.01 o 
   0  26   1      396.48      319.31     17.48 o 
   1  26   1        2.26       18.71     11.34 o 
   2  26   1      378.40      404.47     27.84 o 
   3  26   1       25.18       25.37      8.72 o 
   4  26   1      142.20      117.51     10.14 o 
   5  26   1        0.39       -4.53      8.11 o 
   6  26   1      527.82      556.40     18.21 o 
   7  26   1        1.26        4.45      8.40 o 
   8  26   1        5.34        8.15      8.37 o 
   9  26   1       18.01       42.09     16.96 o 
  10  26   1      131.55      144.49     12.21 o 
  11  26   1        5.59       18.25     13.12 o 
 -10  27   1        1.61       22.41     21.01 o 
  -9  27   1       97.46       83.84     20.73 o 
  -8  27   1       37.84       48.68     19.16 o 
  -7  27   1       19.78       41.96     16.59 o 
  -6  27   1       58.94       52.54     16.59 o 
  -5  27   1       66.91       68.42     16.59 o 
  -4  27   1       99.17      110.55     17.06 o 
  -3  27   1      460.98      436.54     23.97 o 
  -2  27   1       21.56       29.30     12.13 o 
  -1  27   1        2.82       15.75     11.81 o 
   0  27   1       26.09       42.18     12.13 o 
   1  27   1      518.01      480.19     21.08 o 
   2  27   1      129.41      139.03     14.45 o 
   3  27   1      163.08      198.52     15.71 o 
   4  27   1       51.51       45.24     15.41 o 
   5  27   1        5.96       12.36      9.03 o 
   6  27   1      132.41      142.27     11.22 o 
   7  27   1      178.61      187.38     12.35 o 
   8  27   1        4.17        7.28      8.45 o 
   9  27   1      271.20      275.21     14.47 o 
  10  27   1        0.68       10.10      9.70 o 
 -10  28   1        1.11       46.20     23.33 o 
  -9  28   1       48.59       77.14     20.98 o 
  -8  28   1        7.33       24.24     30.74 o 
  -7  28   1       25.76       33.03     17.33 o 
  -6  28   1        2.63       -2.53     16.06 o 
  -5  28   1       45.68       61.94     30.07 o 
  -4  28   1        5.42        6.50     15.48 o 
  -3  28   1      151.66      125.30     16.73 o 
  -2  28   1        0.02       10.54     11.44 o 
  -1  28   1      759.47      697.93     25.98 o 
   0  28   1        0.66        3.93     12.13 o 
   1  28   1      106.37       78.29     13.36 o 
   2  28   1        0.04        9.64     12.13 o 
   3  28   1       19.35       19.21     22.05 o 
   4  28   1        0.00       -4.97     14.50 o 
   5  28   1       44.30       53.32     16.38 o 
   6  28   1        1.22        9.28     15.95 o 
   7  28   1      103.00       83.31     24.06 o 
   8  28   1        2.81       -3.86      8.69 o 
   9  28   1        1.75        0.82     15.52 o 
  10  28   1        2.60        5.19     10.24 o 
  -9  29   1      106.04      121.81     23.01 o 
  -8  29   1       44.89       59.35     19.76 o 
  -7  29   1       12.66       37.07     18.62 o 
  -6  29   1       17.86       15.88     16.59 o 
  -5  29   1       58.09       46.02     16.46 o 
  -4  29   1       11.92       10.12     15.66 o 
  -3  29   1        1.12       -8.93     15.15 o 
  -2  29   1        0.16        7.49     11.46 o 
  -1  29   1        0.00       18.49     12.92 o 
   0  29   1        3.82       21.50     13.36 o 
   1  29   1        5.50       12.98     15.59 o 
   2  29   1        2.02       33.79     13.22 o 
   3  29   1      108.72      111.56     21.83 o 
   4  29   1       17.15       27.52     16.16 o 
   5  29   1       27.37       61.94     18.04 o 
   6  29   1       56.37       56.88     17.13 o 
   7  29   1      139.11      101.57     25.39 o 
   8  29   1        3.15        1.39     14.32 o 
   9  29   1        0.00       25.49     17.60 o 
  -8  30   1       79.10       95.08     20.92 o 
  -7  30   1        0.18       12.85     18.73 o 
  -6  30   1       17.32       16.72     17.38 o 
  -5  30   1        1.89       17.20     19.16 o 
  -4  30   1      232.63      267.36     22.26 o 
  -3  30   1        5.43        8.64     15.90 o 
  -2  30   1      365.68      336.05     22.91 o 
  -1  30   1       27.54       47.67     13.55 o 
   0  30   1      415.17      372.31     20.47 o 
   1  30   1        4.64       -7.12     17.15 o 
   2  30   1      420.93      511.43     36.53 o 
   3  30   1        1.17       20.11     16.07 o 
   4  30   1       49.54       71.56     17.23 o 
   5  30   1        1.24        5.28     17.11 o 
   6  30   1       94.26       86.22     18.73 o 
   7  30   1        0.20       -2.23     24.50 o 
   8  30   1       50.17       69.64     32.30 o 
  -8  31   1        0.17       27.17     20.76 o 
  -7  31   1      111.12      104.40     20.66 o 
  -6  31   1       60.36       60.06     19.15 o 
  -5  31   1       59.69      114.35     19.57 o 
  -4  31   1        4.77       22.96     17.55 o 
  -3  31   1       35.90       18.16     17.82 o 
  -2  31   1       25.23       22.13     16.81 o 
  -1  31   1        1.36       -5.89     13.39 o 
   0  31   1       25.26       41.83     14.70 o 
   1  31   1       30.16       38.31     16.04 o 
   2  31   1       46.29       92.67     15.43 o 
   3  31   1       59.00       89.00     17.95 o 
   4  31   1      143.37      146.70     19.57 o 
   5  31   1      210.31      221.47     22.25 o 
   6  31   1        3.20       32.97     23.17 o 
   7  31   1       17.16       36.53     25.39 o 
   8  31   1        0.00       30.47     34.30 o 
  -7  32   1       18.89       42.90     20.64 o 
  -6  32   1        2.84        7.76     19.60 o 
  -5  32   1       43.40       69.54     19.02 o 
  -4  32   1       11.36       38.59     18.45 o 
  -3  32   1       33.83       31.26     16.97 o 
  -2  32   1       13.16       22.63     16.97 o 
  -1  32   1      234.73      141.34     16.83 o 
   0  32   1        7.73       25.85     14.65 o 
   1  32   1       73.55       45.21     14.80 o 
   2  32   1        4.59        8.25     14.02 o 
   3  32   1       47.78       52.72     18.21 o 
   4  32   1        2.47       29.35     18.09 o 
   5  32   1        3.75        5.07     18.08 o 
   6  32   1        0.11       -5.79     23.17 o 
   7  32   1      326.58      338.58     35.19 o 
  -6  33   1        1.66        8.64     20.12 o 
  -5  33   1      155.32      161.20     22.32 o 
  -4  33   1        4.54       31.48     18.87 o 
  -3  33   1       61.79      115.18     19.79 o 
  -2  33   1       41.87       73.18     19.12 o 
  -1  33   1        1.41       -7.13     21.38 o 
   0  33   1       65.65      122.88     17.17 o 
   1  33   1       70.52       92.81     16.66 o 
   2  33   1       14.23       23.61     21.83 o 
   3  33   1      206.26      216.08     24.06 o 
   4  33   1        6.61       10.12     18.94 o 
   5  33   1      162.92      162.30     21.61 o 
   6  33   1        0.01       12.92     25.84 o 
  -5  34   1        0.08        8.00     20.27 o 
  -4  34   1        0.00       21.27     19.68 o 
  -3  34   1        1.62       17.99     19.02 o 
  -2  34   1      115.99      142.91     20.92 o 
  -1  34   1       10.68       17.37     22.72 o 
   0  34   1      104.54      130.69     18.11 o 
   1  34   1        5.43       19.31     16.22 o 
   2  34   1        1.51        8.91     23.17 o 
   3  34   1        1.19        5.32     19.15 o 
   4  34   1        6.56       28.06     20.02 o 
  -3  35   1        7.07        7.40     19.28 o 
  -2  35   1      304.44      316.52     25.76 o 
  -1  35   1        1.05       26.73     23.61 o 
   0  35   1      391.79      416.04     24.23 o 
   1  35   1        2.04       14.59     16.80 o 
   2  35   1        2.16       -8.02     24.50 o 
   3  35   1       12.22      -12.42     19.60 o 
 -16   0   2       63.62       67.27     16.48 o 
 -15   0   2        0.02       -4.90     13.81 o 
 -14   0   2       35.71       34.75     13.36 o 
 -13   0   2       34.12       49.90     12.03 o 
 -12   0   2      901.82      889.07     34.97 o 
 -11   0   2        8.50        5.69      6.96 o 
 -10   0   2     1226.30     1136.54     27.53 o 
  -9   0   2      158.43      141.23     21.32 o 
  -8   0   2       99.90       89.54      5.61 o 
  -7   0   2        1.43       -1.87      4.50 o 
  -6   0   2     1003.09      904.96     39.16 o 
  -5   0   2        8.98        6.43      7.40 o 
  -4   0   2      191.69      207.03      6.71 o 
  -3   0   2       93.56       90.20      5.27 o 
  -2   0   2   567267.31   429631.00   7888.03 o 
  -1   0   2       89.85       84.33      3.89 o 
   0   0   2      163.04      172.43      4.03 o 
   1   0   2       12.99       13.22      2.75 o 
   2   0   2     2975.23     2956.14     43.83 o 
   3   0   2        1.17        0.72      4.03 o 
   4   0   2        3.19        3.50      3.77 o 
   5   0   2        2.25       -1.79      8.19 o 
   6   0   2        1.21        5.97      4.53 o 
   7   0   2        0.40       -9.05      9.05 o 
   8   0   2      987.76     1069.81     21.10 o 
   9   0   2        1.43        2.42      5.40 o 
  10   0   2       35.21       -0.54     12.62 o 
  11   0   2       19.43       17.07      7.71 o 
  12   0   2        0.26       -3.73      8.13 o 
  13   0   2        0.84        5.03      8.55 o 
  14   0   2      403.58      500.97     20.53 o 
  15   0   2       14.46       29.01     12.47 o 
  16   0   2      327.26      387.58     26.28 o 
 -16   1   2      154.05      156.69     15.82 o 
 -15   1   2        1.57       -9.29      9.29 o 
 -14   1   2     1624.89     1757.28     39.22 o 
 -13   1   2      104.25      117.05     13.81 o 
 -12   1   2       20.11       21.98      6.27 o 
 -11   1   2      390.33      380.79     10.52 o 
 -10   1   2       39.84       48.85      5.02 o 
  -9   1   2      177.72      160.51      5.68 o 
  -8   1   2       31.29       27.25      3.58 o 
  -7   1   2       85.02       75.60      4.60 o 
  -6   1   2        6.79        6.97      4.93 o 
  -5   1   2      118.57      108.16      5.91 o 
  -4   1   2      733.45      623.47      8.99 o 
  -3   1   2       49.38       35.99      2.81 o 
  -2   1   2      770.13      741.88     15.60 o 
  -1   1   2      273.52      265.34     10.55 o 
   0   1   2     1515.92     1396.17     13.12 o 
   1   1   2      136.92      140.46      6.87 o 
   2   1   2      164.42      140.60      5.55 o 
   3   1   2        5.49        1.70      1.95 o 
   4   1   2      558.52      511.67      7.83 o 
   5   1   2     2792.75     3229.41     34.84 o 
   6   1   2       34.31       32.22      3.74 o 
   7   1   2     1113.32     1133.48     15.21 o 
   8   1   2       36.65       34.78      3.94 o 
   9   1   2       72.11       65.53      4.95 o 
  10   1   2     5831.90     5982.39     64.19 o 
  11   1   2      107.78      105.06      7.01 o 
  12   1   2     1059.69     1153.25     21.78 o 
  13   1   2        0.06        1.96      6.37 o 
  14   1   2      178.92      191.83      9.71 o 
  15   1   2       46.14       54.14      9.19 o 
 -16   2   2        2.47       27.57     12.70 o 
 -15   2   2       65.59       67.55     10.84 o 
 -14   2   2       27.58       62.89     10.07 o 
 -13   2   2      145.23      151.77     10.70 o 
 -12   2   2        7.05       13.33      6.15 o 
 -11   2   2     1178.02     1129.17     18.82 o 
 -10   2   2       28.91       33.93      4.80 o 
  -9   2   2      811.21      771.96     12.03 o 
  -8   2   2       14.50       13.18      3.65 o 
  -7   2   2     1172.36     1076.45     14.68 o 
  -6   2   2       57.29       53.29      6.92 o 
  -5   2   2      426.79      393.11      8.02 o 
  -4   2   2       25.33       23.52      5.34 o 
  -3   2   2       43.53       48.80      6.99 o 
  -2   2   2       95.40       83.98      7.01 o 
  -1   2   2    16292.08    15565.07    132.70 o 
   0   2   2       20.16       15.24      1.81 o 
   1   2   2      605.59      570.47     13.02 o 
   2   2   2       60.92       53.23      3.32 o 
   3   2   2     3732.88     3869.93     40.34 o 
   4   2   2       13.90       17.05      3.17 o 
   5   2   2    11459.03    13724.21    137.06 o 
   6   2   2       51.25       56.68      4.81 o 
   7   2   2     8038.74     8841.44     90.43 o 
   8   2   2        1.37        1.84      3.44 o 
   9   2   2     1621.85     1560.39     20.30 o 
  10   2   2        3.72       -7.44      7.44 o 
  11   2   2      238.15      237.62      8.32 o 
  12   2   2        1.21       -5.72      5.72 o 
  13   2   2      103.01       94.24      7.68 o 
  14   2   2        4.35        9.48      7.97 o 
  15   2   2       44.74       80.06     10.35 o 
 -16   3   2      111.81       95.57     21.61 o 
 -15   3   2      323.30      337.46     16.22 o 
 -14   3   2      440.01      455.42     17.63 o 
 -13   3   2      247.74      253.91     10.89 o 
 -12   3   2        0.02       10.84      6.02 o 
 -11   3   2      565.70      528.33     13.89 o 
 -10   3   2       98.83       99.79      5.63 o 
  -9   3   2     2090.25     2095.68     26.94 o 
  -8   3   2       28.28       23.55      3.80 o 
  -7   3   2        3.40        5.38      3.23 o 
  -6   3   2       90.77       93.50     12.98 o 
  -4   3   2      109.33      123.39     15.69 o 
  -3   3   2     5884.79     5562.64     57.48 o 
  -2   3   2      133.20      126.73      8.10 o 
  -1   3   2     1952.35     1921.63     29.80 o 
   0   3   2      724.92      671.08      8.07 o 
   1   3   2      510.14      575.04     21.15 o 
   2   3   2        8.14        8.21      2.16 o 
   3   3   2        3.62        0.18      2.26 o 
   4   3   2      406.90      414.72      6.80 o 
   5   3   2    10859.10    12596.13    126.15 o 
   6   3   2       67.73       58.53      3.83 o 
   7   3   2     3084.56     3206.02     35.63 o 
   8   3   2       10.94        8.14      3.67 o 
   9   3   2        5.70       -2.58      3.95 o 
  10   3   2      853.56      850.45     15.13 o 
  11   3   2     1807.89     1756.35     25.60 o 
  12   3   2      600.62      533.16     13.84 o 
  13   3   2        0.97       -2.03      6.01 o 
  14   3   2       37.19       33.46      7.18 o 
  15   3   2       15.77       16.23     12.92 o 
 -16   4   2       36.96       74.46     12.29 o 
 -15   4   2       37.46       50.15     10.86 o 
 -14   4   2      181.80      187.45     12.27 o 
 -13   4   2       22.28       20.29      7.11 o 
 -12   4   2      823.94      795.01     24.43 o 
 -11   4   2      159.86      159.14      8.03 o 
 -10   4   2      218.09      208.83      7.23 o 
  -9   4   2       64.42       58.29      9.17 o 
  -8   4   2      268.44      246.67      7.94 o 
  -7   4   2       31.62       30.07      3.54 o 
  -6   4   2     2809.68     2630.88     31.05 o 
  -5   4   2        1.60       13.81      8.02 o 
  -4   4   2    13288.75    13110.65    144.36 o 
  -3   4   2       38.84       42.56      3.45 o 
  -2   4   2     8031.48     7841.99     79.93 o 
  -1   4   2     1027.20      973.47     14.69 o 
   0   4   2    50848.74    51526.76    453.39 o 
   1   4   2       12.82       12.74      3.09 o 
   2   4   2    11516.20    11179.69    111.43 o 
   3   4   2      453.56      505.77      9.62 o 
   4   4   2        0.45        1.45      2.38 o 
   5   4   2      411.13      437.87      7.12 o 
   6   4   2       50.30       49.88      3.53 o 
   7   4   2      427.63      453.83      8.34 o 
   8   4   2      891.74      952.63     13.76 o 
   9   4   2        3.48        4.64      4.01 o 
  10   4   2      210.27      183.37      8.27 o 
  11   4   2       97.94       84.46      6.40 o 
  12   4   2      372.68      449.14     12.63 o 
  13   4   2        8.59       -3.65      6.16 o 
  14   4   2        2.78        7.48      6.79 o 
  15   4   2        3.11        5.47      7.55 o 
 -16   5   2       36.50       57.91     16.93 o 
 -15   5   2      129.38      131.20     12.29 o 
 -14   5   2       11.24        6.60      7.61 o 
 -13   5   2       97.31       94.03      8.02 o 
 -12   5   2      115.34       94.10      7.69 o 
 -11   5   2      102.64       95.55      8.23 o 
 -10   5   2      386.73      396.79      9.58 o 
  -9   5   2      212.71      197.27      6.53 o 
  -8   5   2       38.34       31.36      4.08 o 
  -7   5   2        8.32        4.39      4.02 o 
  -6   5   2       12.33       16.41      3.17 o 
  -5   5   2        7.20       10.88      2.91 o 
  -4   5   2    12933.48    12712.06    140.08 o 
  -3   5   2       50.84       48.20      3.35 o 
  -2   5   2        7.40        9.47      3.34 o 
  -1   5   2     1172.06     1121.91     11.91 o 
   0   5   2    39236.38    39765.45    350.14 o 
   1   5   2      305.33      302.97      7.50 o 
   2   5   2     1350.10     1386.20     15.80 o 
   3   5   2      133.44      131.00      3.53 o 
   4   5   2      238.66      322.22      5.97 o 
   5   5   2     1370.58     1474.67     16.89 o 
   6   5   2     1147.55     1116.01     14.69 o 
   7   5   2      302.99      315.08      6.52 o 
   8   5   2        5.29        6.27      3.92 o 
   9   5   2      196.49      188.62      6.28 o 
  10   5   2        2.98       -2.82      4.60 o 
  11   5   2      206.87      222.19      8.15 o 
  12   5   2      190.67      233.33      9.51 o 
  13   5   2        4.39        1.89      6.20 o 
  14   5   2      142.37      151.98      9.18 o 
  15   5   2       12.55       27.55      7.95 o 
 -15   6   2        0.82       10.25      9.75 o 
 -14   6   2        4.24       15.05      7.65 o 
 -13   6   2      213.77      218.49     10.04 o 
 -12   6   2        2.10       14.42      6.28 o 
 -11   6   2       14.84       22.18      8.14 o 
 -10   6   2        0.01        6.12      5.01 o 
  -9   6   2     1888.57     1917.63     27.91 o 
  -8   6   2        0.59        8.37     11.87 o 
  -7   6   2     1469.52     1526.56     20.26 o 
  -6   6   2      269.74      239.23     12.42 o 
  -5   6   2     2356.14     2401.25     32.74 o 
  -4   6   2       70.14       72.87      5.49 o 
  -3   6   2     1294.89     1319.83     20.22 o 
  -2   6   2      616.93      582.22      7.97 o 
  -1   6   2      916.82      939.04     10.49 o 
   0   6   2     1422.64     1425.89     14.18 o 
   1   6   2     2324.59     2325.01     37.53 o 
   2   6   2      693.91      639.12     13.32 o 
   3   6   2     2467.33     2517.22     30.36 o 
   4   6   2       11.86       15.57      2.54 o 
   5   6   2     8332.09     9914.76    142.19 o 
   6   6   2        0.01       -2.94      3.45 o 
   7   6   2      902.72      794.64     11.22 o 
   8   6   2       20.84       16.87      3.62 o 
   9   6   2     1246.20     1183.19     16.61 o 
  10   6   2        1.11       -4.79      4.79 o 
  11   6   2       27.98       27.69      5.46 o 
  12   6   2      157.39      138.01      7.58 o 
  13   6   2        7.37       12.90      6.38 o 
  14   6   2        0.97        4.13      6.96 o 
  15   6   2      219.69      279.42     13.47 o 
 -15   7   2       46.23       43.56      9.28 o 
 -14   7   2       16.49       17.76      7.86 o 
 -13   7   2      510.54      476.16     14.20 o 
 -12   7   2        1.24        6.93      5.97 o 
 -11   7   2        1.23       -5.36      5.36 o 
 -10   7   2        0.61       13.81     13.50 o 
  -9   7   2      896.59      858.75     16.56 o 
  -8   7   2        4.03        7.95      5.75 o 
  -7   7   2     1946.31     1998.93     24.99 o 
  -6   7   2      500.75      492.77     10.20 o 
  -5   7   2     2960.20     2907.75     38.84 o 
  -4   7   2       96.00       92.50      6.57 o 
  -3   7   2      829.91      800.58     10.96 o 
  -2   7   2       20.59       18.23      2.31 o 
  -1   7   2      378.54      364.14      5.29 o 
   0   7   2       76.23       80.94      2.79 o 
   1   7   2     1170.53     1202.08     16.11 o 
   2   7   2      277.91      291.92      8.30 o 
   3   7   2     3028.97     3486.55     34.94 o 
   4   7   2      331.54      350.03      8.63 o 
   5   7   2     4673.19     5115.46     51.98 o 
   6   7   2       70.98       76.55      3.77 o 
   7   7   2       13.10       11.00      3.24 o 
   8   7   2        0.05        2.16      3.44 o 
   9   7   2      720.20      713.83     12.50 o 
  10   7   2       79.86       70.82      5.71 o 
  11   7   2       97.57       79.03      6.27 o 
  12   7   2       12.66        9.44      5.82 o 
  13   7   2       24.08       22.97      6.59 o 
  14   7   2       20.82       35.51      7.37 o 
  15   7   2       47.56       47.34      9.18 o 
 -15   8   2        0.01        6.21     14.08 o 
 -14   8   2      469.18      486.18     14.94 o 
 -13   8   2       10.12       13.69      6.72 o 
 -12   8   2      112.91      109.09      7.94 o 
 -11   8   2        0.02       -3.43      5.16 o 
 -10   8   2       43.82       55.03      6.44 o 
  -9   8   2       98.22       95.63     11.98 o 
  -8   8   2      507.75      525.55     12.58 o 
  -7   8   2      470.55      444.66      8.56 o 
  -6   8   2      114.05      150.13      5.68 o 
  -5   8   2       37.54       38.53      5.46 o 
  -4   8   2       92.64       96.82      7.05 o 
  -3   8   2      216.35      208.72      4.79 o 
  -2   8   2     2576.62     2439.74     29.02 o 
  -1   8   2      131.38      114.64      3.06 o 
   0   8   2       19.27       15.08      2.32 o 
   1   8   2       52.55       55.30      3.18 o 
   2   8   2     1407.31     1611.36     20.99 o 
   3   8   2      140.59      126.41      3.83 o 
   4   8   2      561.67      694.81     13.26 o 
   5   8   2      419.35      488.82      8.87 o 
   6   8   2      360.21      435.39      7.43 o 
   7   8   2       73.66       74.84      4.02 o 
   8   8   2      782.28      761.98     11.45 o 
   9   8   2       13.50       13.93      4.34 o 
  10   8   2     1035.34      921.34     16.16 o 
  11   8   2        3.63       -2.72      4.99 o 
  12   8   2      259.10      229.91      8.82 o 
  13   8   2        5.38        2.28      6.40 o 
  14   8   2       37.53       54.64      8.47 o 
  15   8   2        3.45       14.52     11.58 o 
 -15   9   2       10.28       13.49      8.76 o 
 -14   9   2       14.64       45.50      8.04 o 
 -13   9   2      126.37      121.22      8.84 o 
 -12   9   2       46.65       38.02      6.63 o 
 -11   9   2        1.16       12.43      5.69 o 
 -10   9   2        0.12       -2.41      7.24 o 
  -9   9   2       90.59       84.75      6.01 o 
  -8   9   2      488.24      499.13     11.22 o 
  -7   9   2       46.69       48.45      4.65 o 
  -6   9   2        0.01        1.76      7.01 o 
  -4   9   2      356.69      339.03      7.87 o 
  -3   9   2       71.47       72.54      3.50 o 
  -2   9   2        8.15        6.02      2.52 o 
  -1   9   2      208.17      190.80      4.50 o 
   0   9   2      366.64      413.96      7.97 o 
   1   9   2        1.62       -0.47      3.43 o 
   2   9   2       86.11       96.57      4.17 o 
   3   9   2       10.58        8.33      3.87 o 
   4   9   2     2262.41     2539.74     26.68 o 
   5   9   2      243.63      276.97      5.94 o 
   6   9   2       58.15       62.48      3.61 o 
   7   9   2        3.22        3.55      3.43 o 
   8   9   2       40.92       39.85      4.01 o 
   9   9   2      556.83      537.72     12.70 o 
  10   9   2       46.44       29.89      7.39 o 
  11   9   2       31.63       28.53      5.56 o 
  12   9   2       12.74        3.30      5.65 o 
  13   9   2       14.29        7.84      6.52 o 
  14   9   2       15.35       15.94      9.30 o 
  15   9   2        2.16       15.02     10.46 o 
 -15  10   2       11.70       15.35      8.87 o 
 -14  10   2      276.21      275.44     11.99 o 
 -13  10   2      124.68      113.59      8.76 o 
 -12  10   2        0.01       -3.31      7.52 o 
 -11  10   2       61.53       75.82      6.74 o 
 -10  10   2      106.92      124.77     17.34 o 
  -9  10   2        8.30       11.67      7.79 o 
  -8  10   2      386.83      377.48      9.75 o 
  -7  10   2      131.98      109.86      7.07 o 
  -6  10   2       86.36      107.18     10.99 o 
  -5  10   2        3.13       -3.47      3.47 o 
  -4  10   2      176.67      166.70      4.78 o 
  -3  10   2      320.94      301.73      7.77 o 
  -2  10   2      421.94      392.39      7.80 o 
  -1  10   2      123.30      123.06      3.37 o 
   0  10   2      360.27      353.18      7.62 o 
   1  10   2      859.77     1064.52     15.13 o 
   2  10   2      207.73      205.68      5.64 o 
   3  10   2      420.47      459.26      8.17 o 
   4  10   2      318.47      335.70      5.93 o 
   5  10   2       74.62       80.09      3.66 o 
   6  10   2      468.56      538.46      8.59 o 
   7  10   2      242.75      240.33      5.96 o 
   8  10   2        1.04       -2.87      3.65 o 
   9  10   2        0.54        9.27      4.59 o 
  10  10   2      595.47      569.05     12.34 o 
  11  10   2      103.38      121.23      7.05 o 
  12  10   2       76.99       75.03      6.70 o 
  13  10   2      126.28       96.65      9.57 o 
  14  10   2       10.62       11.19      9.95 o 
  15  10   2       62.18       87.65     25.17 o 
 -15  11   2      286.84      283.46     18.84 o 
 -14  11   2        8.29       15.98      7.73 o 
 -13  11   2       47.50       43.44      7.40 o 
 -12  11   2       14.95       25.23      6.32 o 
 -11  11   2       13.17       22.91      6.75 o 
 -10  11   2       12.07        9.26      6.20 o 
  -9  11   2      229.56      256.64      8.81 o 
  -8  11   2       53.70       56.39      9.65 o 
  -7  11   2      488.44      527.03     20.31 o 
  -6  11   2       81.15       78.58      7.69 o 
  -5  11   2      561.96      563.13     13.68 o 
  -4  11   2       36.81       37.45      8.64 o 
  -3  11   2      898.06      876.00     12.26 o 
  -2  11   2        0.31        4.03      4.15 o 
  -1  11   2     1057.21     1066.06     12.77 o 
   0  11   2        0.00        3.36      2.83 o 
   1  11   2     4726.20     5465.35     63.94 o 
   2  11   2        0.45       -1.87      5.31 o 
   3  11   2      858.71      917.60     26.05 o 
   4  11   2       64.75       70.73      4.37 o 
   5  11   2     1386.86     1596.12     18.39 o 
   6  11   2        2.82        4.81      3.03 o 
   7  11   2        1.84        7.09      3.39 o 
   8  11   2       18.87       17.61      4.72 o 
   9  11   2      179.44      151.62      6.99 o 
  10  11   2       35.71       31.73      5.97 o 
  11  11   2     1196.27     1177.91     24.15 o 
  12  11   2        5.91        7.94      7.52 o 
  13  11   2        6.59        8.65      8.48 o 
  14  11   2        1.83        7.71      9.81 o 
  15  11   2       89.84       73.58     11.95 o 
 -15  12   2       43.69       53.97      9.40 o 
 -14  12   2        2.64        9.10     11.63 o 
 -13  12   2        0.36        7.14      6.81 o 
 -12  12   2       76.29       83.69      7.48 o 
 -11  12   2       13.46       22.38     18.14 o 
 -10  12   2       88.94       77.86      8.72 o 
  -9  12   2        4.36        2.04      5.33 o 
  -8  12   2       60.08       47.47     19.45 o 
  -7  12   2       81.96       84.52      5.38 o 
  -6  12   2      479.47      500.62     10.60 o 
  -5  12   2      943.75      975.51     15.70 o 
  -4  12   2      220.86      234.73     11.23 o 
  -3  12   2      379.75      396.44      7.59 o 
  -2  12   2      257.42      263.39      8.31 o 
  -1  12   2      602.69      668.46     10.30 o 
   0  12   2     3635.59     3828.35     43.84 o 
   1  12   2     2982.52     3389.85     41.26 o 
   2  12   2      542.17      654.71     14.59 o 
   3  12   2      154.56      176.86      5.91 o 
   4  12   2      335.41      325.03      8.01 o 
   5  12   2        2.92       -1.95      2.79 o 
   6  12   2      203.44      239.84      5.73 o 
   7  12   2      156.44      151.60      5.15 o 
   8  12   2      555.22      608.96     13.18 o 
   9  12   2      284.16      268.99      8.39 o 
  10  12   2      109.06       99.41      7.86 o 
  11  12   2      138.33      112.41      8.43 o 
  12  12   2      300.30      248.76     11.07 o 
  13  12   2        8.80        3.76     10.44 o 
  14  12   2        7.80       13.09     12.92 o 
  15  12   2       28.37       19.60     19.16 o 
 -15  13   2        1.18       11.87      9.06 o 
 -14  13   2      104.02      104.37     12.99 o 
 -13  13   2        1.55       11.33      7.04 o 
 -12  13   2      344.76      334.36     12.53 o 
 -11  13   2       29.33       27.58      9.31 o 
 -10  13   2        0.04        1.74      5.16 o 
  -9  13   2        8.11        4.78      4.99 o 
  -8  13   2       94.46       68.40      6.35 o 
  -7  13   2        3.91        5.51      4.24 o 
  -6  13   2      113.41      105.67      9.10 o 
  -5  13   2        0.01        1.99      3.64 o 
  -4  13   2     1786.34     1916.94     23.65 o 
  -3  13   2       22.45       18.85      8.65 o 
  -2  13   2      248.26      251.09      5.70 o 
  -1  13   2       43.52       52.59      3.34 o 
   0  13   2     9153.94    10426.87    113.70 o 
   1  13   2       22.20       16.89      3.47 o 
   2  13   2      394.90      460.32      9.09 o 
   3  13   2        0.54       -1.07      3.44 o 
   4  13   2      266.74      277.31      6.88 o 
   5  13   2        0.43        1.24      2.90 o 
   6  13   2       10.00        8.29      4.04 o 
   7  13   2       15.66       17.40      3.70 o 
   8  13   2     1646.24     1704.57     28.58 o 
   9  13   2        4.49       -5.59      5.59 o 
  10  13   2      196.68      146.01      8.59 o 
  11  13   2        0.14        6.09      6.64 o 
  12  13   2      211.46      200.77     12.16 o 
  13  13   2        0.01        1.42      8.69 o 
  14  13   2       20.57       22.29     12.03 o 
 -14  14   2       51.31       59.82      8.87 o 
 -13  14   2        6.54        8.92      7.06 o 
 -12  14   2      594.30      610.20     15.27 o 
 -11  14   2       83.73       85.54     12.38 o 
 -10  14   2      117.63      107.23      7.09 o 
  -9  14   2       50.15       50.02     15.52 o 
  -8  14   2        0.71       11.23      4.79 o 
  -7  14   2       27.51       21.65      4.92 o 
  -6  14   2        6.06        3.38      5.77 o 
  -5  14   2        1.67       10.40      4.56 o 
  -4  14   2       44.68       39.28      4.08 o 
  -3  14   2     3170.00     3423.00     39.05 o 
  -2  14   2      481.18      542.67      9.04 o 
  -1  14   2     6136.91     6817.29     78.25 o 
   0  14   2      936.15     1005.98     23.48 o 
   1  14   2       59.77       51.00      4.50 o 
   2  14   2      424.28      504.20      9.72 o 
   3  14   2       37.89       44.73      4.25 o 
   4  14   2       13.04       -0.19      4.45 o 
   5  14   2       77.25       63.77      3.67 o 
   6  14   2       71.61       72.80      5.04 o 
   7  14   2      650.31      664.82     14.63 o 
   8  14   2     1424.56     1480.44     26.00 o 
   9  14   2       58.28       63.72     11.12 o 
  10  14   2       50.99       52.51      7.03 o 
  11  14   2      196.16      202.40     10.20 o 
  12  14   2        4.55       12.38      8.05 o 
  13  14   2       12.62        8.41      8.59 o 
  14  14   2        6.33        9.22      9.97 o 
 -14  15   2        4.68       24.86      8.56 o 
 -13  15   2      229.31      247.26     11.47 o 
 -12  15   2        6.21        5.65     13.84 o 
 -11  15   2       10.50       15.62     17.20 o 
 -10  15   2        2.57        3.76      7.11 o 
  -9  15   2      299.83      260.15      9.04 o 
  -8  15   2        2.52        1.34      5.03 o 
  -7  15   2       21.06       22.29      4.99 o 
  -6  15   2        4.45        2.12      4.35 o 
  -5  15   2      182.53      170.57      6.91 o 
  -4  15   2        2.67        2.84      3.99 o 
  -3  15   2     2461.69     2663.90     31.36 o 
  -2  15   2        7.90        4.61      2.92 o 
  -1  15   2     3363.23     3675.36     43.97 o 
   0  15   2       13.01       11.15      4.37 o 
   1  15   2      368.51      326.25      8.38 o 
   2  15   2        3.44        5.64      3.46 o 
   3  15   2        0.17        4.85      4.68 o 
   4  15   2        0.86        5.43      3.61 o 
   5  15   2      129.68      119.30      5.51 o 
   6  15   2        2.50        8.01      4.22 o 
   7  15   2     1011.30     1137.50     17.50 o 
   8  15   2        3.40        2.56     10.87 o 
   9  15   2      132.93       97.91      7.51 o 
  10  15   2        0.01        6.64      6.16 o 
  11  15   2     2343.19     2048.95     41.92 o 
  12  15   2        0.34        6.02      8.10 o 
  13  15   2       13.34       -4.48      8.63 o 
  14  15   2        0.32        4.81     15.59 o 
 -14  16   2       19.41       41.55      8.99 o 
 -13  16   2        0.04       11.06      8.40 o 
 -12  16   2       46.91       49.17      7.71 o 
 -11  16   2      726.59      690.93     23.66 o 
 -10  16   2        5.64       23.64     11.63 o 
  -9  16   2       24.96       32.10     10.15 o 
  -8  16   2       63.72       44.23      9.59 o 
  -7  16   2        3.75        8.57     14.73 o 
  -6  16   2       34.47       37.39      4.76 o 
  -5  16   2      108.23       99.76      6.19 o 
  -4  16   2        5.88       -0.10      3.46 o 
  -3  16   2        0.34        0.53      3.39 o 
  -2  16   2      159.10      149.44      4.80 o 
  -1  16   2      462.25      574.58     13.40 o 
   0  16   2      202.02      199.89      7.14 o 
   1  16   2      236.62      226.24      6.77 o 
   2  16   2        4.35        4.13      3.94 o 
   3  16   2        0.04        0.96      3.75 o 
   4  16   2      233.19      215.85      6.62 o 
   5  16   2       56.65       66.75      4.91 o 
   6  16   2      310.13      343.15      9.38 o 
   7  16   2     3691.68     3746.35     49.88 o 
   8  16   2       88.06       88.88      7.06 o 
   9  16   2       27.97       27.30      6.44 o 
  10  16   2        7.12       11.37      7.13 o 
  11  16   2        8.44       17.95      8.01 o 
  12  16   2        0.39       -1.43      8.15 o 
  13  16   2       56.70       78.87     10.36 o 
  14  16   2       32.34       44.92     11.20 o 
 -14  17   2       39.21       42.96     10.28 o 
 -13  17   2        8.73       16.55     10.48 o 
 -12  17   2       17.25       15.02      7.19 o 
 -11  17   2        0.33        3.33      7.04 o 
 -10  17   2     3150.35     3146.75     55.31 o 
  -9  17   2       11.29       13.55      6.75 o 
  -8  17   2       71.58       65.51      9.22 o 
  -7  17   2        4.93        8.96      6.49 o 
  -6  17   2       18.88       15.56      6.72 o 
  -5  17   2        2.39        6.88      4.20 o 
  -4  17   2      407.10      381.69      8.19 o 
  -3  17   2       43.14       36.90      4.01 o 
  -2  17   2      400.09      403.68      8.08 o 
  -1  17   2      119.22      121.49      7.27 o 
   0  17   2      266.09      245.84      8.17 o 
   1  17   2       20.84       24.16      4.83 o 
   2  17   2        4.19        7.73      4.14 o 
   3  17   2       38.97       41.71      4.36 o 
   4  17   2       58.19       50.61      4.62 o 
   5  17   2        0.30       -0.18      4.24 o 
   6  17   2     8892.89     9301.75    102.58 o 
   7  17   2       16.94        6.90      5.57 o 
   8  17   2      281.91      306.31     10.73 o 
   9  17   2       10.42       16.50      6.93 o 
  10  17   2      219.07      187.90     11.23 o 
  11  17   2       20.19       27.29      8.44 o 
  12  17   2       31.45       32.93      9.03 o 
  13  17   2        1.97       18.92      9.52 o 
  14  17   2      153.28      188.89     19.16 o 
 -13  18   2       20.51       24.41      8.23 o 
 -12  18   2      122.21      113.60     10.35 o 
 -11  18   2       47.07       39.97      9.37 o 
 -10  18   2      559.73      580.76     14.51 o 
  -9  18   2      171.27      183.08     10.82 o 
  -8  18   2      203.22      198.30      8.23 o 
  -7  18   2        1.11       11.03      6.85 o 
  -6  18   2      324.30      311.33      8.98 o 
  -5  18   2      144.17      130.08      6.05 o 
  -4  18   2      870.73      855.47     13.38 o 
  -3  18   2     2573.44     2707.67     32.66 o 
  -2  18   2    10791.23    11600.92    123.76 o 
  -1  18   2     2542.95     2802.53     42.02 o 
   0  18   2     1519.17     1509.84     25.25 o 
   1  18   2      163.80      163.58      7.23 o 
   2  18   2      342.46      375.04      9.88 o 
   3  18   2      139.50      135.37      6.63 o 
   4  18   2     1217.96     1262.94     18.57 o 
   5  18   2      380.57      396.91     11.43 o 
   6  18   2      600.66      662.71     12.76 o 
   7  18   2       33.49       35.39     12.53 o 
   8  18   2      158.86      171.99      8.94 o 
   9  18   2        1.74       12.09      6.21 o 
  10  18   2      151.88      169.95     11.08 o 
  11  18   2       20.48       15.50      8.37 o 
  12  18   2        9.50        3.06      8.59 o 
  13  18   2        9.34       25.13      9.96 o 
 -13  19   2        0.97        1.43      9.68 o 
 -12  19   2        0.45        6.54      9.73 o 
 -11  19   2       31.44       31.88     10.89 o 
 -10  19   2        3.87        3.80      6.67 o 
  -9  19   2       24.03       31.91     11.26 o 
  -8  19   2      236.11      228.25      8.88 o 
  -7  19   2      782.52      763.41     15.06 o 
  -6  19   2       20.20        9.78      5.14 o 
  -5  19   2      235.22      240.34      7.85 o 
  -4  19   2        5.22        9.50      4.75 o 
  -3  19   2      637.60      618.97     10.92 o 
  -2  19   2        8.49       64.56     13.04 o 
  -1  19   2     1481.57     1560.83     26.06 o 
   0  19   2        3.90        9.96      5.72 o 
   1  19   2      119.03      111.83      6.42 o 
   2  19   2       11.75       11.47      4.72 o 
   3  19   2      765.21      838.84     16.46 o 
   4  19   2      144.75      152.48      6.32 o 
   5  19   2      438.29      442.36     10.08 o 
   6  19   2        0.13       -2.19      4.97 o 
   7  19   2       43.61       40.83      6.32 o 
   8  19   2        7.38       16.68      6.21 o 
   9  19   2      102.84       93.98      9.26 o 
  10  19   2       12.68       12.63     10.25 o 
  11  19   2      151.31      128.63     10.87 o 
  12  19   2        0.99       17.22      9.45 o 
  13  19   2       72.45       43.91     15.81 o 
 -13  20   2       71.67       74.17     15.81 o 
 -12  20   2       28.21       35.62     21.01 o 
 -11  20   2       76.42       68.57     12.49 o 
 -10  20   2       50.29       51.88      7.50 o 
  -9  20   2     1535.46     1543.97     25.89 o 
  -8  20   2      382.26      404.50     18.62 o 
  -7  20   2      420.58      400.44     10.72 o 
  -6  20   2       60.40       57.63      5.76 o 
  -5  20   2      259.25      260.69      8.21 o 
  -4  20   2      128.99      133.86     11.31 o 
  -3  20   2       25.00       18.98      5.92 o 
  -2  20   2      154.30      131.86      6.67 o 
  -1  20   2      871.90      836.89     16.89 o 
   0  20   2        7.91       10.78      6.07 o 
   1  20   2      171.55      175.49      7.65 o 
   2  20   2       19.98       24.69      5.65 o 
   3  20   2     1418.52     1480.47     24.73 o 
   4  20   2      365.77      377.65      9.40 o 
   5  20   2     4250.08     4424.43     52.43 o 
   6  20   2      214.85      245.21      8.87 o 
   7  20   2       28.55       28.84      6.46 o 
   8  20   2       14.04       27.14      6.49 o 
   9  20   2      317.86      301.01     13.52 o 
  10  20   2        0.85       12.57      7.93 o 
  11  20   2      142.40      124.65     10.98 o 
  12  20   2       12.49       19.15      9.36 o 
  13  20   2       10.21       32.04     10.11 o 
 -12  21   2       34.05       38.73     11.65 o 
 -11  21   2       58.89       50.31     11.19 o 
 -10  21   2      619.79      592.48     19.94 o 
  -9  21   2      179.48      177.32     12.74 o 
  -8  21   2     3503.02     3460.17     48.02 o 
  -7  21   2        7.05       17.19      5.55 o 
  -6  21   2      335.45      341.48     10.49 o 
  -5  21   2        0.01       -8.30      8.30 o 
  -4  21   2      868.78      844.43     18.60 o 
  -3  21   2       58.24       56.51      6.34 o 
  -2  21   2        0.17       -5.14      5.15 o 
  -1  21   2       73.87       70.12      6.21 o 
   0  21   2      476.61      474.96     12.11 o 
   1  21   2       20.84       30.13      5.51 o 
   2  21   2       62.40       60.70      6.97 o 
   3  21   2       24.66       24.19      6.82 o 
   4  21   2     6619.51     7169.83     80.85 o 
   5  21   2      250.21      274.51      8.57 o 
   6  21   2     1685.86     1689.11     26.85 o 
   7  21   2       63.56       68.25      7.20 o 
   8  21   2       37.11       44.84      8.01 o 
   9  21   2       52.05       35.29      8.34 o 
  10  21   2       48.38       44.12      8.85 o 
  11  21   2        0.37       11.12      8.48 o 
  12  21   2      112.63      101.51     14.72 o 
 -12  22   2       88.17      106.01     13.29 o 
 -11  22   2       17.17       21.55     13.93 o 
 -10  22   2        8.76        9.82     14.18 o 
  -9  22   2       39.41       47.02      9.61 o 
  -8  22   2     5299.68     5139.86     70.24 o 
  -7  22   2      142.48      135.89     23.02 o 
  -6  22   2       41.79       39.50      7.76 o 
  -5  22   2       13.13       12.24      7.06 o 
  -4  22   2     1012.92      924.60     20.15 o 
  -3  22   2       11.73       14.91      5.97 o 
  -2  22   2      536.81      510.12     12.19 o 
  -1  22   2      265.72      272.82      9.51 o 
   0  22   2     1225.20     1228.75     22.56 o 
   1  22   2       23.21       15.98      5.30 o 
   2  22   2      170.75      184.83      8.44 o 
   3  22   2      100.90       96.80     13.36 o 
   4  22   2     5819.00     6207.66     71.06 o 
   5  22   2       87.51       89.24      6.40 o 
   6  22   2      217.44      231.70      9.59 o 
   7  22   2       61.51       69.78      7.11 o 
   8  22   2      362.22      367.60     14.57 o 
   9  22   2        2.59        5.19      7.96 o 
  10  22   2        8.41       14.66      8.59 o 
  11  22   2       37.33       39.08      9.50 o 
  12  22   2       21.35       47.17     10.25 o 
 -12  23   2       68.86       71.36     25.08 o 
 -11  23   2       13.97       31.98     21.19 o 
 -10  23   2        0.38        2.26     19.69 o 
  -9  23   2      136.67      164.41     21.94 o 
  -8  23   2       94.13      141.60     19.61 o 
  -7  23   2       56.62       57.05     16.13 o 
  -6  23   2        0.26        2.46      7.19 o 
  -5  23   2      208.88      191.55      9.67 o 
  -4  23   2       24.87       17.79      6.52 o 
  -3  23   2      195.12      196.48      8.55 o 
  -2  23   2        0.27        0.24      5.49 o 
  -1  23   2      307.56      328.67     10.48 o 
   0  23   2       50.25       60.90      6.30 o 
   1  23   2      442.08      492.04     12.86 o 
   2  23   2       84.62       94.94      8.30 o 
   3  23   2      231.48      280.02     13.28 o 
   4  23   2      868.91     1004.73     21.59 o 
   5  23   2      465.41      504.64     11.60 o 
   6  23   2      144.25      149.09      8.49 o 
   7  23   2        3.15        1.82      7.06 o 
   8  23   2      207.22      233.30     12.35 o 
   9  23   2       71.45       61.13      9.35 o 
  10  23   2       37.81       26.75      9.27 o 
  11  23   2       87.06      118.87     11.72 o 
  12  23   2       52.24       74.37     12.81 o 
 -11  24   2       35.53       36.56     35.42 o 
 -10  24   2       20.51       19.77     20.12 o 
  -9  24   2      641.36      575.74     30.72 o 
  -8  24   2        6.13       32.33     18.18 o 
  -7  24   2       75.56      105.42     17.76 o 
  -6  24   2       32.41       13.49     14.97 o 
  -5  24   2      196.54      150.88     17.37 o 
  -4  24   2      148.73      134.94      8.81 o 
  -3  24   2      393.94      361.08     12.27 o 
  -2  24   2        0.32       -5.37      8.78 o 
  -1  24   2      277.15      241.20      9.46 o 
   0  24   2       33.75       37.79      6.36 o 
   1  24   2      680.59      633.61     15.20 o 
   2  24   2        6.35        7.12      6.11 o 
   3  24   2       70.57      126.27     10.45 o 
   4  24   2       91.35       94.42      8.45 o 
   5  24   2     1657.68     1720.32     27.76 o 
   6  24   2       32.89       35.56      6.65 o 
   7  24   2      293.66      287.18     13.02 o 
   8  24   2        0.39        6.50      7.74 o 
   9  24   2      494.39      501.21     17.89 o 
  10  24   2        8.33       11.22      9.32 o 
  11  24   2       10.27       13.81     10.06 o 
 -11  25   2       19.78       53.61     23.10 o 
 -10  25   2       66.54       65.31     21.41 o 
  -9  25   2       18.86       25.88     19.67 o 
  -8  25   2      945.82      923.08     37.76 o 
  -7  25   2      419.76      373.24     24.19 o 
  -6  25   2       46.88       53.75     16.59 o 
  -5  25   2        4.67       23.95     14.50 o 
  -4  25   2      987.70      961.85     35.11 o 
  -3  25   2      120.40      111.50     10.68 o 
  -2  25   2       11.74       11.32      9.20 o 
  -1  25   2       30.16       28.88      6.34 o 
   0  25   2     1112.18     1076.67     21.48 o 
   1  25   2       87.75       95.60      7.75 o 
   2  25   2      106.03      116.73      7.90 o 
   3  25   2      369.87      315.78     16.92 o 
   4  25   2      879.16      900.37     21.22 o 
   5  25   2      176.79      194.85      9.16 o 
   6  25   2      221.27      216.69     11.64 o 
   7  25   2       19.98       30.62      8.27 o 
   8  25   2        0.06        7.25      8.39 o 
   9  25   2      155.15      159.44     11.75 o 
  10  25   2      209.99      237.21     14.20 o 
  11  25   2        0.64       19.14     10.35 o 
 -10  26   2        1.91       27.43     21.71 o 
  -9  26   2        2.71       14.02     20.22 o 
  -8  26   2       24.17       32.31     19.27 o 
  -7  26   2       25.02       21.64     17.11 o 
  -6  26   2     1276.91     1108.56     39.81 o 
  -5  26   2        0.25       21.24     14.50 o 
  -4  26   2      335.61      282.64     20.98 o 
  -3  26   2        0.10        0.73     14.09 o 
  -2  26   2        3.38       20.73     10.72 o 
  -1  26   2       10.03       11.74      9.45 o 
   0  26   2      401.64      398.72     12.33 o 
   1  26   2       14.71       16.19      6.35 o 
   2  26   2      964.60      888.60     19.40 o 
   3  26   2        0.90        6.11      7.24 o 
   4  26   2       34.16       24.77      7.79 o 
   5  26   2        5.64       10.06      8.26 o 
   6  26   2        5.42        5.48      7.98 o 
   7  26   2        0.40        5.60      8.01 o 
   8  26   2     1330.65     1504.10     33.42 o 
   9  26   2        0.17        1.23      9.01 o 
  10  26   2       20.83       25.58     12.12 o 
 -10  27   2       69.10      107.04     23.80 o 
  -9  27   2       71.91       90.13     21.90 o 
  -8  27   2       22.66       13.62     19.47 o 
  -7  27   2        6.76       18.22     17.98 o 
  -6  27   2        1.35       28.80     16.69 o 
  -5  27   2       89.70      105.46     17.53 o 
  -4  27   2      256.31      233.68     20.23 o 
  -3  27   2        0.00        8.23     14.92 o 
  -2  27   2        0.02       -4.88     10.98 o 
  -1  27   2       44.42       51.90     13.23 o 
   0  27   2      394.80      390.06     19.85 o 
   1  27   2      243.04      216.66      9.95 o 
   2  27   2       74.93       86.61      7.96 o 
   3  27   2       74.74       71.40      8.31 o 
   4  27   2        9.03       18.99      8.72 o 
   5  27   2      185.80      202.30     11.54 o 
   6  27   2      204.84      218.73     14.60 o 
   7  27   2        2.00        4.50      8.63 o 
   8  27   2      250.51      265.41     13.97 o 
   9  27   2        7.50       -5.21     11.16 o 
  10  27   2      409.43      506.14     19.73 o 
  -9  28   2        0.03        8.31     20.35 o 
  -8  28   2        3.71      -11.75     20.94 o 
  -7  28   2       26.05       40.12     19.37 o 
  -6  28   2        0.03       29.88     17.53 o 
  -5  28   2       13.19       47.98     16.78 o 
  -4  28   2        0.00       -5.38     14.92 o 
  -3  28   2      322.71      265.93     21.38 o 
  -2  28   2        3.27       16.41     15.00 o 
  -1  28   2      553.72      485.93     22.21 o 
   0  28   2        0.05        7.44     12.44 o 
   1  28   2      115.14      177.74     15.91 o 
   2  28   2       10.58       13.81     12.92 o 
   3  28   2      100.61      120.76      9.07 o 
   4  28   2        0.95       10.26      8.55 o 
   5  28   2        3.64       14.91      9.02 o 
   6  28   2        3.29        9.88     11.11 o 
   7  28   2       54.30       46.24      9.80 o 
   8  28   2        0.04       11.76      9.56 o 
   9  28   2        2.13       12.90     10.09 o 
  -9  29   2        5.66       39.89     21.34 o 
  -8  29   2        0.46       28.62     20.59 o 
  -7  29   2       41.64       38.63     19.80 o 
  -6  29   2       41.51       31.35     17.62 o 
  -5  29   2       11.92       24.83     16.78 o 
  -4  29   2        4.07       12.39     16.48 o 
  -3  29   2        1.09       -1.42     15.90 o 
  -2  29   2        0.00       22.98     16.04 o 
  -1  29   2       12.24       37.66     13.53 o 
   0  29   2        7.92        7.65     15.59 o 
   1  29   2        2.37       21.54     13.53 o 
   2  29   2       98.36      110.08     15.59 o 
   3  29   2       26.55       66.99     14.80 o 
   4  29   2        8.33       41.85     12.07 o 
   5  29   2       38.79       38.16      9.73 o 
   6  29   2      120.24      117.68     11.38 o 
   7  29   2        4.23       14.02     10.13 o 
   8  29   2        0.34        3.06     10.13 o 
   9  29   2       17.51       18.79     14.26 o 
  -8  30   2      131.40      130.23     23.20 o 
  -7  30   2        0.59        2.66     19.15 o 
  -6  30   2      106.16      105.59     20.12 o 
  -5  30   2        6.26       17.98     19.82 o 
  -4  30   2      141.28      151.44     19.91 o 
  -3  30   2        0.36        0.71     16.31 o 
  -2  30   2     1287.39     1052.80     39.37 o 
  -1  30   2       16.52       18.47     12.73 o 
   0  30   2      170.53      174.21     16.85 o 
   1  30   2        5.16       13.69     14.02 o 
   2  30   2       47.13       46.54     14.65 o 
   3  30   2        0.86       16.55     14.65 o 
   4  30   2      179.95      220.04     18.14 o 
   5  30   2        0.36       14.78     14.33 o 
   6  30   2        8.46       15.60     14.40 o 
   7  30   2        1.47       -3.25     14.96 o 
   8  30   2      798.54      929.87     26.14 o 
  -7  31   2       15.73       50.64     20.64 o 
  -6  31   2       99.25      137.24     38.98 o 
  -5  31   2        0.27       21.05     18.13 o 
  -4  31   2       24.57       10.57     18.20 o 
  -3  31   2       11.21       38.94     18.21 o 
  -2  31   2        0.07       21.29     16.97 o 
  -1  31   2        6.81        5.04     13.30 o 
   0  31   2        4.72        4.96     14.65 o 
   1  31   2       48.51       83.74     15.75 o 
   2  31   2      115.13      132.62     17.17 o 
   3  31   2       75.98      117.61     23.61 o 
   4  31   2      395.67      473.12     36.09 o 
   5  31   2        6.77       10.94     15.03 o 
   6  31   2       50.04       76.50     17.15 o 
   7  31   2        1.57       32.12     21.16 o 
  -6  32   2        0.04        1.02     24.06 o 
  -5  32   2       15.00       17.36     18.92 o 
  -4  32   2        1.93       13.13     18.73 o 
  -3  32   2      105.88      119.92     19.86 o 
  -2  32   2       23.01       35.56     23.61 o 
  -1  32   2      215.73      259.36     22.58 o 
   0  32   2        3.08       14.84     15.28 o 
   1  32   2       51.22       40.86     15.89 o 
   2  32   2        5.94       32.77     15.74 o 
   3  32   2       30.49       39.16     18.45 o 
   4  32   2        0.80       -3.56     22.27 o 
   5  32   2       15.64       -4.90     22.72 o 
   6  32   2       13.17       33.96     16.34 o 
  -5  33   2       36.56       43.67     20.64 o 
  -4  33   2       30.51       72.43     20.11 o 
  -3  33   2       43.47       83.69     23.61 o 
  -2  33   2        0.98        7.82     18.63 o 
  -1  33   2       82.59      157.41     21.34 o 
   0  33   2        1.03        7.55     15.89 o 
   1  33   2       68.75       75.19     18.27 o 
   2  33   2       54.94       47.24     16.83 o 
   3  33   2       11.92       31.18     23.61 o 
   4  33   2       29.20       48.56     24.06 o 
   5  33   2        3.45        5.79     23.61 o 
  -4  34   2       60.04       65.60     22.03 o 
  -3  34   2        1.04        2.13     19.42 o 
  -2  34   2      149.40      137.11     22.45 o 
  -1  34   2        3.91       27.78     19.82 o 
   0  34   2       47.47       48.39     35.64 o 
   1  34   2        0.49       10.46     17.32 o 
   2  34   2       23.13       24.95     24.95 o 
   3  34   2        1.42        4.01     24.95 o 
   4  34   2       17.27       28.96     24.50 o 
  -1  35   2      105.89      162.65     23.48 o 
   0  35   2        1.96       31.63     24.95 o 
   1  35   2        2.44       16.02     38.54 o 
 -15   1   3      956.00      979.14     27.72 o 
 -14   1   3       85.73       83.11      9.92 o 
 -13   1   3        5.87        2.30      7.40 o 
 -12   1   3      452.77      430.58     15.75 o 
 -11   1   3        7.09       12.03      5.45 o 
 -10   1   3      124.69      116.24     15.90 o 
  -9   1   3       27.67       24.32      5.01 o 
  -8   1   3        6.96        7.01      4.08 o 
  -7   1   3       23.18       23.14      3.55 o 
  -6   1   3       20.78       21.28      4.46 o 
  -5   1   3      329.18      287.75      6.57 o 
  -4   1   3        6.03        4.05      3.28 o 
  -3   1   3       36.30       52.85      7.66 o 
  -2   1   3      947.91      904.12     10.54 o 
  -1   1   3      469.03      442.80      6.63 o 
   0   1   3       99.67      105.98      2.80 o 
   1   1   3       68.26       62.91      3.69 o 
   2   1   3       66.08       62.31      3.24 o 
   3   1   3      385.38      371.07      6.57 o 
   4   1   3     1813.59     1983.64     22.93 o 
   5   1   3       30.57       24.57      5.45 o 
   6   1   3     1280.14     1328.70     17.23 o 
   7   1   3       58.56       61.21      4.28 o 
   8   1   3       42.83       47.82      4.43 o 
   9   1   3     4874.79     5108.07     55.72 o 
  10   1   3      353.50      355.11      8.92 o 
  11   1   3     1168.58     1229.61     20.17 o 
  12   1   3        5.73       14.66      5.85 o 
  13   1   3      192.03      198.35     15.82 o 
  14   1   3       43.84       46.60      7.42 o 
  15   1   3        0.02       -2.94      7.62 o 
 -15   2   3        4.31       23.24      9.75 o 
 -14   2   3        0.20       18.93      8.19 o 
 -13   2   3        3.87        0.22      6.93 o 
 -12   2   3        7.86       21.86      6.87 o 
 -11   2   3        2.68        9.49      7.84 o 
 -10   2   3       58.05       55.48      7.01 o 
  -9   2   3       30.25       28.05      7.73 o 
  -8   2   3       18.24       13.03      8.47 o 
  -7   2   3      452.75      420.55      7.81 o 
  -6   2   3        7.74       10.76      3.27 o 
  -5   2   3        1.35       -8.22      8.22 o 
  -4   2   3        6.05      108.26     26.73 o 
  -3   2   3    11751.13    10764.80    104.02 o 
  -2   2   3      209.53      187.75      4.68 o 
  -1   2   3     1579.72     1466.59     14.43 o 
   0   2   3        0.17       -1.74      1.74 o 
   1   2   3     4918.73     4561.60     51.48 o 
   2   2   3        4.11        6.82      2.70 o 
   3   2   3      401.15      470.06      7.66 o 
   4   2   3       34.84       36.99      4.51 o 
   5   2   3     3001.34     3141.75     34.76 o 
   6   2   3      107.48      114.52      5.71 o 
   7   2   3      232.05      258.81      6.62 o 
   8   2   3        6.31        5.99      4.15 o 
   9   2   3       18.73       11.03      4.51 o 
  10   2   3       43.80       39.94      5.05 o 
  11   2   3      206.95      175.00      9.59 o 
  12   2   3        0.55        2.05      5.68 o 
  13   2   3       27.51       53.19      8.54 o 
  14   2   3        0.90       -0.80      6.71 o 
  15   2   3      115.48      109.38      9.45 o 
 -15   3   3      437.69      439.57     31.63 o 
 -14   3   3       75.33       69.44      9.45 o 
 -13   3   3        1.25        4.08      8.91 o 
 -12   3   3      215.86      200.50     10.63 o 
 -11   3   3       94.61       88.79      6.80 o 
 -10   3   3      330.67      334.53     11.28 o 
  -9   3   3        4.52        4.95      6.63 o 
  -8   3   3       29.30       31.53     11.37 o 
  -7   3   3       28.34       26.37      4.06 o 
  -6   3   3        1.42       -1.34      4.91 o 
  -5   3   3      292.18      300.37      6.64 o 
  -4   3   3     1608.59     1545.03     21.64 o 
  -3   3   3      235.14      217.61     12.78 o 
  -2   3   3      553.31      502.76     11.80 o 
  -1   3   3       28.13       34.76      2.66 o 
   0   3   3      219.53      212.34      4.21 o 
   1   3   3        3.45        2.38      2.96 o 
   2   3   3        1.84        2.05      3.09 o 
   3   3   3      612.06      577.81      8.77 o 
   4   3   3     5034.68     5520.23     57.43 o 
   5   3   3       58.61       42.23      3.80 o 
   6   3   3     1559.84     1614.54     20.12 o 
   7   3   3        2.26       -0.68      3.39 o 
   8   3   3        0.07       -3.98      3.98 o 
   9   3   3     1806.76     1826.51     23.53 o 
  10   3   3      982.93      920.41     15.87 o 
  11   3   3     1504.42     1388.33     22.08 o 
  12   3   3        0.02       -3.80      5.84 o 
  13   3   3      131.64      112.04      8.24 o 
  14   3   3       25.98       17.01      7.55 o 
  15   3   3       23.45       20.05      8.14 o 
 -15   4   3       20.98       34.10     10.23 o 
 -14   4   3      388.91      424.15     21.61 o 
 -13   4   3       61.03       69.98      8.49 o 
 -12   4   3      833.26      767.45     17.35 o 
 -11   4   3       14.03       12.07      5.82 o 
 -10   4   3     1202.45     1124.58     22.48 o 
  -9   4   3       10.03        5.24      7.72 o 
  -8   4   3     1043.63     1001.32     14.74 o 
  -7   4   3       42.06       39.97      4.62 o 
  -6   4   3        2.61        0.26      3.62 o 
  -5   4   3      244.91      208.76     12.27 o 
  -4   4   3     3742.74     3798.19     41.08 o 
  -3   4   3      241.34      242.93      7.74 o 
  -2   4   3     3927.08     3869.25     36.16 o 
  -1   4   3     1177.35     1109.92     12.02 o 
   0   4   3      190.78      188.93      6.81 o 
   1   4   3      546.21      497.69      6.60 o 
   2   4   3     5317.74     5423.80     55.86 o 
   3   4   3        4.82        1.35      2.78 o 
   4   4   3     5760.63     6387.67     66.04 o 
   5   4   3       15.85       12.94      3.21 o 
   6   4   3     7253.57     7113.21     73.92 o 
   7   4   3       52.63       53.75      4.16 o 
   8   4   3     1070.89     1096.84     15.77 o 
   9   4   3        1.45       -5.28      5.28 o 
  10   4   3      932.00      871.37     14.49 o 
  11   4   3       42.58       46.85     10.66 o 
  12   4   3      118.99      123.62      7.39 o 
  13   4   3        0.26        1.62      6.38 o 
  14   4   3        6.26       -0.96      7.01 o 
  15   4   3        2.44        4.90      7.85 o 
 -15   5   3        0.61       16.73     12.70 o 
 -14   5   3       26.00       41.11      8.37 o 
 -13   5   3      116.93      132.37      9.93 o 
 -12   5   3      145.37      132.45      9.09 o 
 -11   5   3       63.83       63.59      6.92 o 
 -10   5   3      364.16      364.17     11.80 o 
  -9   5   3        0.05        1.76      6.19 o 
  -8   5   3      134.04      132.08      6.44 o 
  -7   5   3        4.33        1.73      5.43 o 
  -6   5   3        0.14        4.54     10.53 o 
  -5   5   3     2510.13     2461.33     28.26 o 
  -4   5   3      927.93      865.31     15.76 o 
  -3   5   3      100.70       94.32      6.89 o 
  -2   5   3      758.33      716.54      8.66 o 
  -1   5   3     5816.86     5828.45     53.33 o 
   0   5   3      490.47      512.89      6.75 o 
   1   5   3      238.11      229.53      4.12 o 
   2   5   3      630.62      657.15      9.27 o 
   3   5   3        5.75        2.48      6.70 o 
   4   5   3     4522.24     4753.16     50.04 o 
   5   5   3      265.13      279.30      7.01 o 
   6   5   3      827.61      820.47     12.27 o 
   7   5   3        3.20       10.47      4.81 o 
   8   5   3      629.33      655.62     11.35 o 
   9   5   3        2.52       -3.11      4.34 o 
  10   5   3      731.47      841.22     15.50 o 
  11   5   3       44.69       65.73      6.75 o 
  12   5   3       31.03       39.34      6.11 o 
  13   5   3       64.23       62.11      7.58 o 
  14   5   3       20.52       22.59      7.41 o 
  15   5   3       87.09      102.69      9.36 o 
 -15   6   3       18.84       20.05      9.45 o 
 -14   6   3       46.79       52.28      9.23 o 
 -13   6   3       12.74       13.84      6.81 o 
 -12   6   3       19.31       15.10      5.95 o 
 -11   6   3       45.63       43.45     11.32 o 
 -10   6   3       64.95       56.87     10.29 o 
  -9   6   3        0.28        4.25      4.68 o 
  -8   6   3       96.81       97.23      6.01 o 
  -7   6   3     1869.61     1743.93     22.61 o 
  -6   6   3      268.01      252.28      6.96 o 
  -5   6   3     1093.01     1118.80     18.17 o 
  -4   6   3        7.91       21.48      8.65 o 
  -3   6   3     1372.54     1374.89     17.59 o 
  -2   6   3      117.69      118.98      3.34 o 
  -1   6   3     3315.34     3390.77     32.15 o 
   0   6   3       18.79       17.96      2.13 o 
   1   6   3     4559.07     4232.59     41.88 o 
   2   6   3      254.12      245.44      6.77 o 
   3   6   3      228.44      234.97      8.37 o 
   4   6   3      813.38      877.79     12.18 o 
   5   6   3        3.08       -0.23      2.79 o 
   6   6   3      136.80      133.65      5.68 o 
   7   6   3       38.87       43.04      4.42 o 
   8   6   3      196.48      191.08      6.27 o 
   9   6   3      105.62      116.86      5.81 o 
  10   6   3        0.77        2.01      4.93 o 
  11   6   3     1744.61     1637.46     24.94 o 
  12   6   3        2.36       14.63      7.61 o 
  13   6   3        0.99        2.26      6.37 o 
  14   6   3       41.39       59.76     10.50 o 
  15   6   3      329.39      436.97     20.99 o 
 -15   7   3       24.53       36.93     10.09 o 
 -14   7   3       76.06       79.63      9.67 o 
 -13   7   3       21.81       28.41      7.28 o 
 -12   7   3        2.27        5.71      6.41 o 
 -11   7   3       39.00       56.47      7.32 o 
 -10   7   3       50.12       53.22      5.74 o 
  -9   7   3      122.10      123.57     11.81 o 
  -8   7   3      334.36      322.41      9.07 o 
  -7   7   3      867.31      870.81     17.75 o 
  -6   7   3      231.34      225.32      7.03 o 
  -5   7   3      159.95      154.77      7.26 o 
  -4   7   3      266.16      254.68      6.97 o 
  -3   7   3       29.34       33.68      6.32 o 
  -2   7   3       11.52       10.45      4.21 o 
  -1   7   3      222.90      253.98      4.51 o 
   0   7   3      243.46      225.46      4.20 o 
   1   7   3     2019.00     1975.61     20.51 o 
   2   7   3      414.64      420.55     11.82 o 
   3   7   3      965.15      954.21     12.61 o 
   4   7   3      682.02      674.80     10.12 o 
   5   7   3      490.43      528.82      8.84 o 
   6   7   3        3.95       -2.42      3.16 o 
   7   7   3        4.46        5.02      4.72 o 
   8   7   3      183.19      190.60      6.91 o 
   9   7   3      468.31      464.90      9.79 o 
  10   7   3        9.19        7.87      4.93 o 
  11   7   3      111.80       90.03      6.70 o 
  12   7   3       13.27       12.84      6.00 o 
  13   7   3       30.22       34.71      7.06 o 
  14   7   3        2.07       13.68      8.78 o 
  15   7   3        1.12       14.99     13.61 o 
 -15   8   3       33.20       57.52     10.16 o 
 -14   8   3       37.81       35.29      8.27 o 
 -13   8   3       48.77       55.96      7.53 o 
 -12   8   3       35.19       26.57      8.86 o 
 -11   8   3        9.19        9.07      6.11 o 
 -10   8   3      323.90      301.98      9.79 o 
  -9   8   3       97.01       97.38     14.95 o 
  -8   8   3      565.66      534.58     13.29 o 
  -7   8   3       18.44       14.65      9.67 o 
  -6   8   3       28.85       37.68      5.82 o 
  -5   8   3      227.55      210.05      6.20 o 
  -4   8   3      495.77      504.20     11.67 o 
  -3   8   3      228.95      208.41      6.04 o 
  -2   8   3      118.80      115.23      4.79 o 
  -1   8   3       12.08       13.00      2.73 o 
   0   8   3      332.57      292.24      5.07 o 
   1   8   3      308.73      316.82      6.84 o 
   2   8   3      245.42      213.07      4.33 o 
   3   8   3      163.10      182.66      5.02 o 
   4   8   3     2217.66     2447.74     27.70 o 
   5   8   3      157.42      164.46      4.92 o 
   6   8   3      276.64      268.20      6.40 o 
   7   8   3      156.73      148.28      5.44 o 
   8   8   3      104.48      104.06      6.58 o 
   9   8   3      258.82      231.48      7.29 o 
  10   8   3        0.17       -1.50      4.88 o 
  11   8   3       92.39       87.70      6.55 o 
  12   8   3       44.13       39.59      7.08 o 
  13   8   3        5.21        0.13      7.51 o 
  14   8   3        0.92       -6.01      8.31 o 
  15   8   3        4.78        6.86     20.49 o 
 -15   9   3       11.97       24.62     13.36 o 
 -14   9   3      504.40      493.82     15.47 o 
 -13   9   3        1.94       12.49      6.88 o 
 -12   9   3        0.13       12.38     19.78 o 
 -11   9   3        0.01        3.15      6.00 o 
 -10   9   3      194.24      179.63     10.30 o 
  -9   9   3       76.22       75.01      6.02 o 
  -8   9   3      134.11      136.54     14.02 o 
  -7   9   3        0.53        2.99      4.12 o 
  -6   9   3       50.77       37.33      4.40 o 
  -5   9   3       58.42       50.51      3.74 o 
  -4   9   3      858.27      784.03     11.76 o 
  -3   9   3        1.10        9.02      6.07 o 
  -2   9   3     1123.99     1071.38     14.38 o 
  -1   9   3        0.01        1.35      2.19 o 
   0   9   3       60.54       49.19      2.57 o 
   1   9   3       31.12       33.69      3.39 o 
   2   9   3      116.44      138.97      5.62 o 
   3   9   3      184.15      183.33      4.60 o 
   4   9   3     3826.66     4054.78     43.51 o 
   5   9   3        3.33        3.95      2.90 o 
   6   9   3      119.86      142.59      5.06 o 
   7   9   3        2.83        4.72      3.70 o 
   8   9   3     6530.81     6383.97     67.99 o 
   9   9   3       33.61       28.56      7.72 o 
  10   9   3      190.82      181.27      7.67 o 
  11   9   3        0.27        6.93      6.34 o 
  12   9   3       90.79       80.31      8.01 o 
  13   9   3        1.95       13.59      7.97 o 
  14   9   3       28.94        0.65      8.47 o 
  15   9   3        0.00       -1.45     11.36 o 
 -15  10   3      339.66      344.29     15.62 o 
 -14  10   3       44.52       46.24      8.34 o 
 -13  10   3       11.15        5.17      7.25 o 
 -12  10   3       35.33       35.42      7.30 o 
 -11  10   3      215.31      210.62     11.02 o 
 -10  10   3       25.21       21.15      5.65 o 
  -9  10   3      249.62      261.83      9.03 o 
  -8  10   3        9.46        7.96      4.60 o 
  -7  10   3      121.30      126.55      6.72 o 
  -6  10   3        0.04       -4.57      5.02 o 
  -5  10   3        7.92        8.39      3.20 o 
  -4  10   3      102.64       97.25      4.22 o 
  -3  10   3      964.63      876.65     13.17 o 
  -2  10   3        1.90        5.08      3.52 o 
  -1  10   3     1137.89     1095.11     12.61 o 
   0  10   3       57.99       61.50      3.64 o 
   1  10   3     1736.70     1811.69     22.97 o 
   2  10   3      107.71       97.28      4.68 o 
   3  10   3      771.81      803.21     13.34 o 
   4  10   3       20.23       20.95      4.32 o 
   5  10   3      888.35     1005.23     14.38 o 
   6  10   3      123.95      118.16      6.82 o 
   7  10   3       30.05       20.98      4.02 o 
   8  10   3        0.00       -4.98      4.98 o 
   9  10   3     1797.26     1747.44     25.22 o 
  10  10   3       50.23       59.57      6.99 o 
  11  10   3      419.42      401.28     13.13 o 
  12  10   3       51.59       39.13      7.52 o 
  13  10   3       34.72       39.16      7.87 o 
  14  10   3       45.11       52.96      9.67 o 
 -14  11   3        3.82       24.96      7.93 o 
 -13  11   3      390.24      378.92     13.84 o 
 -12  11   3        0.09        5.70     13.28 o 
 -11  11   3        0.17        8.41      5.66 o 
 -10  11   3       19.09       21.67      5.39 o 
  -9  11   3      399.87      413.54     11.06 o 
  -8  11   3        0.16        0.85      4.72 o 
  -7  11   3      614.61      612.41     12.60 o 
  -6  11   3       18.07       19.65      8.86 o 
  -5  11   3      278.55      262.50      6.36 o 
  -4  11   3        4.64        4.10      5.67 o 
  -3  11   3       52.92       51.73      3.65 o 
  -2  11   3       61.34       66.62      4.95 o 
  -1  11   3      279.72      261.40      4.91 o 
   0  11   3       56.84       53.49      3.60 o 
   1  11   3     1103.19     1104.70     15.65 o 
   2  11   3       59.82       49.14      5.39 o 
   3  11   3     1102.93     1324.57     19.26 o 
   4  11   3       16.46       16.00      2.95 o 
   5  11   3        7.25       11.64      2.97 o 
   6  11   3        0.00       -3.43      3.43 o 
   7  11   3      604.55      577.56     13.29 o 
   8  11   3       10.84       10.49      5.12 o 
   9  11   3     1287.30     1131.60     22.10 o 
  10  11   3       55.48       65.34      7.42 o 
  11  11   3      293.46      265.64     17.81 o 
  12  11   3        2.08        6.25      7.08 o 
  13  11   3       52.93       61.12      9.13 o 
  14  11   3        4.44       18.06     10.22 o 
 -14  12   3        0.78        6.97      7.99 o 
 -13  12   3       59.73       66.98     11.09 o 
 -12  12   3        6.21       12.71      6.84 o 
 -11  12   3       23.26       24.13     11.68 o 
 -10  12   3        7.51       15.82     11.70 o 
  -9  12   3       75.90       70.21      6.33 o 
  -8  12   3       98.53       93.09      6.72 o 
  -7  12   3       33.61       21.75      9.68 o 
  -6  12   3      462.63      499.05     10.96 o 
  -5  12   3       70.88       79.56      4.33 o 
  -4  12   3      527.34      536.47      9.39 o 
  -3  12   3      218.88      225.99      5.77 o 
  -2  12   3      264.31      265.60      6.00 o 
  -1  12   3      941.57      904.95     11.02 o 
   0  12   3     2302.09     2355.24     27.45 o 
   1  12   3      715.26      746.39     11.92 o 
   2  12   3      294.25      305.88      7.55 o 
   3  12   3       86.91       80.97      6.40 o 
   4  12   3        0.09        1.30      3.46 o 
   5  12   3      120.78      139.10      5.58 o 
   6  12   3      188.97      188.88      7.11 o 
   7  12   3      318.85      358.09      9.66 o 
   8  12   3      729.44      652.16     17.65 o 
   9  12   3      186.45      169.13      8.98 o 
  10  12   3      264.15      253.99     10.53 o 
  11  12   3      191.88      171.98     10.48 o 
  12  12   3       30.69       24.27      7.40 o 
  13  12   3        7.65        1.05      7.92 o 
  14  12   3       37.61       40.29     10.69 o 
 -14  13   3        5.84       12.04     10.86 o 
 -13  13   3        0.96       18.06     10.02 o 
 -12  13   3       38.37       50.36      7.71 o 
 -11  13   3       30.83       38.90      6.39 o 
 -10  13   3       96.10       79.13      6.93 o 
  -9  13   3        4.91       -0.49      5.14 o 
  -8  13   3       37.45       33.55      7.65 o 
  -7  13   3        0.61        5.43      4.43 o 
  -6  13   3       17.38       26.34      4.51 o 
  -5  13   3        8.58        1.68      6.65 o 
  -4  13   3       68.90       62.21      4.86 o 
  -3  13   3        3.70       -4.15      4.15 o 
  -2  13   3      204.64      190.12      5.25 o 
  -1  13   3       89.88       81.75      3.36 o 
   0  13   3     1326.11     1297.45     17.80 o 
   1  13   3        0.11       -0.41      3.15 o 
   2  13   3      387.22      395.45      8.89 o 
   3  13   3        0.04        1.58      3.62 o 
   4  13   3      292.99      282.47      7.15 o 
   5  13   3       12.89       20.59      6.34 o 
   6  13   3      459.04      431.57     10.25 o 
   7  13   3       23.26       29.43      5.26 o 
   8  13   3      170.14      208.44      9.19 o 
   9  13   3        4.49        1.55      5.96 o 
  10  13   3      231.58      176.54      9.58 o 
  11  13   3        2.02       -1.96      6.79 o 
  12  13   3       12.95       14.32      7.38 o 
  13  13   3        0.09        8.22      8.73 o 
  14  13   3       79.97      114.59     13.15 o 
 -14  14   3       48.59       54.74     10.48 o 
 -13  14   3      573.22      582.34     18.18 o 
 -12  14   3        0.03       18.58      7.13 o 
 -11  14   3       70.03       60.22     13.09 o 
 -10  14   3        2.97       11.88      9.89 o 
  -9  14   3        0.14       11.03      8.01 o 
  -8  14   3        0.07        0.40      6.54 o 
  -7  14   3       12.38        5.95      8.06 o 
  -6  14   3       82.17       71.87      5.30 o 
  -5  14   3        1.89        6.70      7.58 o 
  -4  14   3     1996.83     2070.83     25.81 o 
  -3  14   3      348.04      364.57      7.58 o 
  -2  14   3     3029.07     3137.50     36.48 o 
  -1  14   3      671.09      638.47     11.00 o 
   0  14   3        1.36       -2.24      3.11 o 
   1  14   3      380.39      379.36      7.98 o 
   2  14   3       50.22       54.68      4.29 o 
   3  14   3        4.71       12.61      3.93 o 
   4  14   3       81.66       64.35      4.77 o 
   5  14   3       27.84       24.94      4.81 o 
   6  14   3      629.08      653.48     13.13 o 
   7  14   3     1607.27     1661.82     25.11 o 
   8  14   3       60.89       56.65      6.66 o 
   9  14   3       81.32       78.18      7.22 o 
  10  14   3      171.67      168.43      9.59 o 
  11  14   3       11.35        8.79      6.91 o 
  12  14   3       14.83        8.24      7.54 o 
  13  14   3       14.88       11.91      9.52 o 
  14  14   3       24.69       45.98     11.56 o 
 -14  15   3        0.79       12.43      8.27 o 
 -13  15   3      299.66      303.02     17.73 o 
 -12  15   3       40.34       43.57      8.13 o 
 -11  15   3        3.05       14.80     14.89 o 
 -10  15   3       17.08       17.41      8.02 o 
  -9  15   3       43.51       40.37      7.42 o 
  -8  15   3        1.63       13.90      5.18 o 
  -7  15   3       63.35       68.08      5.76 o 
  -6  15   3        3.89        5.92      6.36 o 
  -5  15   3      130.71      135.41      6.59 o 
  -4  15   3        0.04       -3.71      3.71 o 
  -3  15   3       17.16       16.19      3.68 o 
  -2  15   3        1.95        1.05      3.56 o 
  -1  15   3        4.26        7.43      3.42 o 
   0  15   3        2.81        4.58      3.90 o 
   1  15   3      282.57      260.36      6.74 o 
   2  15   3        0.96        5.26      3.75 o 
   3  15   3      185.17      127.32      5.75 o 
   4  15   3        4.00        3.15      4.12 o 
   5  15   3      232.65      233.92      7.77 o 
   6  15   3        2.48       -4.69      5.77 o 
   7  15   3     1439.83     1464.86     23.09 o 
   8  15   3        0.69        6.49      5.89 o 
   9  15   3        7.22        9.80      6.14 o 
  10  15   3        9.96       14.72      7.59 o 
  11  15   3       26.78       30.48      8.03 o 
  12  15   3        4.36        9.49      8.44 o 
  13  15   3       16.38       15.93      9.34 o 
 -14  16   3        0.32        0.09      9.60 o 
 -13  16   3       47.98       48.19     12.37 o 
 -12  16   3      115.56      124.11      9.39 o 
 -11  16   3      145.58      163.01     10.47 o 
 -10  16   3        1.70       12.58      7.30 o 
  -9  16   3       87.40       78.41      6.80 o 
  -8  16   3       90.54       88.17      6.53 o 
  -7  16   3       80.35       76.21      6.16 o 
  -6  16   3        0.26       -0.68      4.76 o 
  -5  16   3        9.62        2.04      5.64 o 
  -4  16   3       31.46       27.92      5.24 o 
  -3  16   3      104.84       91.97      4.75 o 
  -2  16   3      374.62      425.39      8.35 o 
  -1  16   3      172.95      173.35      5.82 o 
   0  16   3      221.79      202.44      6.00 o 
   1  16   3        7.34       10.67      3.68 o 
   2  16   3       56.65       58.87      4.78 o 
   3  16   3      294.34      252.61      7.58 o 
   4  16   3       97.04      101.28      5.56 o 
   5  16   3      379.51      428.20     10.54 o 
   6  16   3     3190.75     3222.03     55.27 o 
   7  16   3       95.29      107.90      6.93 o 
   8  16   3       69.01       62.67      7.06 o 
   9  16   3       42.51       41.87      6.87 o 
  10  16   3        0.50        7.46     13.47 o 
  11  16   3        1.37        6.59      7.16 o 
  12  16   3       58.77       56.54     10.00 o 
  13  16   3        9.97       20.78     13.30 o 
 -13  17   3        1.59        3.40      8.70 o 
 -12  17   3      206.30      198.24     13.31 o 
 -11  17   3       82.22       74.59     12.63 o 
 -10  17   3      156.99      149.55      8.40 o 
  -9  17   3       50.13       43.65      6.65 o 
  -8  17   3      474.32      447.60     12.22 o 
  -7  17   3       30.67       31.61      5.74 o 
  -6  17   3      528.64      521.41     12.71 o 
  -5  17   3        0.30       -5.82      5.82 o 
  -4  17   3      363.74      332.41     10.24 o 
  -3  17   3        6.33        4.56      6.43 o 
  -2  17   3     1177.81     1108.28     19.14 o 
  -1  17   3        1.26        1.70      3.77 o 
   0  17   3      278.83      276.90      7.77 o 
   1  17   3        7.94        7.88      3.75 o 
   2  17   3      676.70      652.35     12.49 o 
   3  17   3        1.13       -4.10      4.10 o 
   4  17   3        1.00        5.32      4.47 o 
   5  17   3       90.98       92.99      6.33 o 
   6  17   3     1697.64     1852.20     27.40 o 
   7  17   3       14.50       22.52      5.77 o 
   8  17   3      210.48      188.19      9.33 o 
   9  17   3       10.66       11.38      6.70 o 
  10  17   3     1096.67      943.46     21.25 o 
  11  17   3       11.84       11.65      8.17 o 
  12  17   3       82.79       93.56     10.92 o 
  13  17   3        5.24       12.83     24.76 o 
 -13  18   3       48.06       61.52     32.25 o 
 -12  18   3       42.19       33.01     13.43 o 
 -11  18   3      335.02      358.83     12.32 o 
 -10  18   3      565.31      540.36     15.32 o 
  -9  18   3      103.11      103.48      8.92 o 
  -8  18   3       24.26       27.61      6.01 o 
  -7  18   3      156.47      141.82      7.38 o 
  -6  18   3      179.00      180.50      7.68 o 
  -5  18   3      218.16      205.71      7.53 o 
  -4  18   3     2846.09     2841.24     45.98 o 
  -3  18   3     3154.38     3212.85     44.45 o 
  -2  18   3     4725.38     4801.79     63.38 o 
  -1  18   3      467.54      433.79     10.96 o 
   0  18   3      384.86      353.79     10.11 o 
   1  18   3       88.45       92.57      5.04 o 
   2  18   3      282.62      278.68      8.17 o 
   3  18   3      288.48      287.32      8.46 o 
   4  18   3      548.97      558.70     13.54 o 
   5  18   3      187.57      207.94      8.29 o 
   6  18   3      147.86      132.16      7.20 o 
   7  18   3       65.36       64.87      6.93 o 
   8  18   3       43.00       38.85      6.90 o 
   9  18   3       32.13       35.18      7.24 o 
  10  18   3       89.20       85.36     10.98 o 
  11  18   3        3.22        2.43      8.26 o 
  12  18   3        9.11       33.95      9.42 o 
  13  18   3       57.80       65.35     11.18 o 
 -13  19   3       63.78       54.37     17.75 o 
 -12  19   3        0.45        3.72      7.90 o 
 -11  19   3      327.60      301.15     16.26 o 
 -10  19   3        1.18       20.19      6.88 o 
  -9  19   3      534.01      580.37     14.04 o 
  -8  19   3       10.14       18.78      9.32 o 
  -7  19   3       37.77       40.47      6.14 o 
  -6  19   3       17.04        0.68     14.08 o 
  -5  19   3        0.21       -4.21      7.46 o 
  -4  19   3        0.68       17.67      9.45 o 
  -3  19   3      422.23      407.85     10.93 o 
  -2  19   3      125.55      127.71      6.85 o 
  -1  19   3        0.61       -0.99      5.04 o 
   0  19   3        9.96        7.79      4.32 o 
   1  19   3      227.52      213.24      6.84 o 
   2  19   3      115.24      105.56      5.73 o 
   3  19   3     1070.71     1071.10     18.08 o 
   4  19   3       18.76        8.97      5.36 o 
   5  19   3        0.77        7.96      5.46 o 
   6  19   3        5.11        6.59      5.33 o 
   7  19   3       59.56       54.70      6.97 o 
   8  19   3       23.92       16.93      6.83 o 
   9  19   3      125.94      132.46      8.93 o 
  10  19   3        7.24       13.67      8.24 o 
  11  19   3        0.04       16.10     13.74 o 
  12  19   3        9.37        7.71      9.18 o 
 -12  20   3       61.85       59.68      9.00 o 
 -11  20   3      135.29      113.16      9.36 o 
 -10  20   3      183.96      174.31      9.37 o 
  -9  20   3      809.69      764.65     19.89 o 
  -8  20   3       41.38       48.41      8.81 o 
  -7  20   3      264.22      232.88     12.54 o 
  -6  20   3      127.37      125.61     11.95 o 
  -5  20   3      268.46      242.55     10.50 o 
  -4  20   3       29.80       32.52      6.81 o 
  -3  20   3      281.41      247.00     11.25 o 
  -2  20   3      282.45      256.66      8.98 o 
  -1  20   3       11.22       12.76      5.50 o 
   0  20   3       12.13       18.59      4.69 o 
   1  20   3       33.11       33.92      5.09 o 
   2  20   3      257.89      249.92      7.75 o 
   3  20   3     1933.92     1970.85     28.48 o 
   4  20   3     1427.73     1410.89     22.54 o 
   5  20   3      920.76      920.79     17.14 o 
   6  20   3       14.34        9.01      5.57 o 
   7  20   3        7.28       11.62      6.15 o 
   8  20   3       98.99       91.66      8.87 o 
   9  20   3       27.51       29.03      7.48 o 
  10  20   3       33.63       32.76      8.88 o 
  11  20   3       28.41       39.12     10.05 o 
  12  20   3        1.08        2.62      9.67 o 
 -12  21   3      430.26      399.90     38.50 o 
 -11  21   3       70.69       67.31     16.04 o 
 -10  21   3      282.08      297.21     14.10 o 
  -9  21   3      505.06      509.02     16.59 o 
  -8  21   3      214.15      217.55     11.52 o 
  -7  21   3       14.72       19.96      8.85 o 
  -6  21   3       84.56       73.48      8.19 o 
  -5  21   3       99.67      102.57      8.60 o 
  -4  21   3      129.27      112.24     10.28 o 
  -3  21   3        9.88        8.15      6.40 o 
  -2  21   3      840.35      754.88     15.71 o 
  -1  21   3       34.59       34.19      5.85 o 
   0  21   3        8.99       17.79      5.77 o 
   1  21   3        1.98        3.93      4.86 o 
   2  21   3       96.89      103.26      6.16 o 
   3  21   3      886.65      889.35     20.64 o 
   4  21   3     2291.96     2344.68     33.07 o 
   5  21   3      382.37      383.71     10.83 o 
   6  21   3      308.38      293.58      9.85 o 
   7  21   3        1.26        3.58      6.40 o 
   8  21   3      452.13      448.11     13.90 o 
   9  21   3        6.26       11.23      8.11 o 
  10  21   3       40.50       37.69     12.03 o 
  11  21   3       56.11       63.30     10.64 o 
  12  21   3       29.07       32.60     10.50 o 
 -12  22   3      178.78      176.55     26.87 o 
 -11  22   3        4.42       -4.86     22.25 o 
 -10  22   3      423.69      353.68     15.95 o 
  -9  22   3      579.07      575.97     17.69 o 
  -8  22   3      361.57      342.18     13.79 o 
  -7  22   3       46.07       43.57      8.39 o 
  -6  22   3        6.55        7.12     13.05 o 
  -5  22   3      147.98      123.05      9.02 o 
  -4  22   3      345.45      344.66     12.17 o 
  -3  22   3       24.03       20.26      6.26 o 
  -2  22   3      963.29      946.50     18.23 o 
  -1  22   3      240.08      224.59     10.86 o 
   0  22   3       33.88       38.61      6.33 o 
   1  22   3       41.66       47.78      5.98 o 
   2  22   3     1251.49     1264.43     21.45 o 
   3  22   3      630.96      619.10     13.53 o 
   4  22   3      956.03      922.06     20.63 o 
   5  22   3       97.37       95.02      7.09 o 
   6  22   3      492.86      507.76     14.29 o 
   7  22   3      100.18      115.61      8.47 o 
   8  22   3       12.01       17.52      6.98 o 
   9  22   3        2.09       -3.99      7.88 o 
  10  22   3      122.23      107.83     11.03 o 
  11  22   3        8.74       18.54      9.87 o 
 -11  23   3        4.55       -8.31     22.69 o 
 -10  23   3       35.35       46.60     20.66 o 
  -9  23   3      218.36      220.65     12.32 o 
  -8  23   3       27.86       19.84     13.50 o 
  -7  23   3        6.84       20.95      8.09 o 
  -6  23   3       15.08       15.02      7.94 o 
  -5  23   3      361.98      338.97     12.72 o 
  -4  23   3       43.27       37.81      7.76 o 
  -3  23   3        2.89       -6.05      6.68 o 
  -2  23   3      133.11      124.90      9.04 o 
  -1  23   3      140.14      128.42      7.72 o 
   0  23   3       85.41       79.15      7.19 o 
   1  23   3      359.51      358.04     12.15 o 
   2  23   3       66.59       65.13      6.53 o 
   3  23   3     2573.37     2732.59     37.76 o 
   4  23   3      164.75      168.67      7.97 o 
   5  23   3      358.85      375.41     10.90 o 
   6  23   3        0.58        3.53      6.39 o 
   7  23   3      832.35      888.81     20.17 o 
   8  23   3       10.48       17.07      8.18 o 
   9  23   3      208.21      186.83     19.91 o 
  10  23   3        9.90       18.60      9.18 o 
  11  23   3      172.14      212.48     13.94 o 
 -11  24   3      136.48      138.25     25.69 o 
 -10  24   3       11.94       17.11     21.72 o 
  -9  24   3      281.91      283.82     24.27 o 
  -8  24   3        1.09       18.72      9.11 o 
  -7  24   3        8.02       18.76      8.42 o 
  -6  24   3       16.29       23.83      8.04 o 
  -5  24   3      889.69      818.76     20.12 o 
  -4  24   3       27.02       28.68      8.55 o 
  -3  24   3       45.66       49.27      7.83 o 
  -2  24   3        1.98       -1.43      6.51 o 
  -1  24   3      692.82      662.26     15.22 o 
   0  24   3      105.20      108.01      8.03 o 
   1  24   3        0.47       -2.51      6.29 o 
   2  24   3        0.07       -2.39      5.67 o 
   3  24   3      921.62      980.43     18.84 o 
   4  24   3       62.85       63.13      6.74 o 
   5  24   3      142.81      154.82      8.19 o 
   6  24   3       11.56       16.16      7.06 o 
   7  24   3        4.49       12.97      7.32 o 
   8  24   3       59.41       56.88      9.22 o 
   9  24   3       21.47       13.58      8.59 o 
  10  24   3        3.29        4.34      9.38 o 
  11  24   3       43.17       83.92     11.42 o 
 -10  25   3       67.56       41.62     32.08 o 
  -9  25   3      158.60      153.20     22.17 o 
  -8  25   3     1148.34     1052.12     40.78 o 
  -7  25   3       17.70       19.69     28.73 o 
  -6  25   3        4.70        8.92      8.36 o 
  -5  25   3      372.87      340.74     13.18 o 
  -4  25   3      110.09      109.72      9.26 o 
  -3  25   3        0.22       -1.67      7.32 o 
  -2  25   3       76.44       58.56      7.28 o 
  -1  25   3      434.25      413.19     12.07 o 
   0  25   3      346.28      325.89     11.68 o 
   1  25   3       34.65       41.31      7.12 o 
   2  25   3      996.05      803.06     18.81 o 
   3  25   3      426.08      425.47     12.13 o 
   4  25   3      223.27      256.50     11.13 o 
   5  25   3      179.22      176.56      9.46 o 
   6  25   3       35.24       46.25      7.90 o 
   7  25   3        0.20        6.35      8.70 o 
   8  25   3      376.33      437.29     18.01 o 
   9  25   3       45.90       59.86     10.15 o 
  10  25   3        6.83        7.55      9.76 o 
 -10  26   3      179.85      196.58     31.18 o 
  -9  26   3        3.59       10.27     38.31 o 
  -8  26   3      246.71      224.92     32.30 o 
  -7  26   3       28.84       37.61     18.13 o 
  -6  26   3      105.31      110.66     18.18 o 
  -5  26   3        0.61       14.96     18.93 o 
  -4  26   3      102.53       98.07      9.32 o 
  -3  26   3        5.58       -3.88      8.36 o 
  -2  26   3      370.86      307.15     12.03 o 
  -1  26   3        0.88       10.95      6.40 o 
   0  26   3      488.71      496.85     14.35 o 
   1  26   3       26.25       30.10      7.14 o 
   2  26   3       34.12       20.79      7.20 o 
   3  26   3        0.00        5.55      7.02 o 
   4  26   3      530.97      536.63     15.01 o 
   5  26   3        3.53        6.73      7.27 o 
   6  26   3        1.07        5.95      7.59 o 
   7  26   3       16.88       37.11     13.79 o 
   8  26   3      118.91      145.18     12.02 o 
   9  26   3        0.82       17.28     11.74 o 
  10  26   3        3.95       23.71     10.45 o 
  -9  27   3       17.21       50.77     21.42 o 
  -8  27   3       27.68       43.88     19.53 o 
  -7  27   3       13.22       26.72     18.27 o 
  -6  27   3       57.56       55.93     18.09 o 
  -5  27   3      224.72      208.07     20.64 o 
  -4  27   3        3.11        6.48     16.71 o 
  -3  27   3       12.59       18.35      9.15 o 
  -2  27   3       15.96       24.34     11.62 o 
  -1  27   3      377.41      323.19     11.23 o 
   0  27   3      199.05      184.00      9.73 o 
   1  27   3      208.64      206.59     10.24 o 
   2  27   3       34.91       25.14      7.69 o 
   3  27   3        4.03       11.04      7.43 o 
   4  27   3      215.02      204.39     10.37 o 
   5  27   3      260.86      244.56     11.19 o 
   6  27   3       15.91        9.58      8.90 o 
   7  27   3      224.82      250.15     13.84 o 
   8  27   3        5.88       17.40     10.04 o 
   9  27   3      852.16     1089.17     28.68 o 
  -9  28   3        8.91       43.28     23.38 o 
  -8  28   3        5.59       32.94     21.61 o 
  -7  28   3       64.52       61.92     19.59 o 
  -6  28   3       13.53       -1.48     17.55 o 
  -5  28   3      103.80      109.62     19.37 o 
  -4  28   3        0.52        1.19     16.69 o 
  -3  28   3      493.14      453.73     26.63 o 
  -2  28   3        0.97        1.13     15.33 o 
  -1  28   3       48.83       37.55      8.36 o 
   0  28   3        2.57       10.48      7.53 o 
   1  28   3       47.40       38.56      7.85 o 
   2  28   3        4.90        2.01      7.88 o 
   3  28   3       51.67       56.94      8.40 o 
   4  28   3        1.86       -2.38      8.31 o 
   5  28   3      120.81      119.27     10.98 o 
   6  28   3        4.62        2.97      9.73 o 
   7  28   3        6.73       16.32     10.25 o 
   8  28   3        0.56       12.81     10.38 o 
  -8  29   3        5.75       59.79     21.99 o 
  -7  29   3       12.15        9.78     19.43 o 
  -6  29   3       29.28       26.20     18.40 o 
  -5  29   3        0.78        6.19     18.09 o 
  -4  29   3       14.69       13.57     17.76 o 
  -3  29   3        0.01        8.05     17.20 o 
  -2  29   3        0.93       16.39     16.81 o 
  -1  29   3        1.80        7.16     12.82 o 
   0  29   3       15.13       65.49     20.49 o 
   1  29   3      114.31       94.54      9.17 o 
   2  29   3        1.00        5.15      7.91 o 
   3  29   3       44.30       47.17      8.65 o 
   4  29   3       33.38       38.56     10.07 o 
   5  29   3      109.48       99.55     10.87 o 
   6  29   3        9.53       32.52     10.15 o 
   7  29   3        0.95        7.75     10.41 o 
   8  29   3        8.90       35.03     11.70 o 
  -7  30   3        6.75       31.10     20.27 o 
  -6  30   3       69.92       66.17     19.89 o 
  -5  30   3        7.63        1.33     19.38 o 
  -4  30   3      188.89      198.61     22.15 o 
  -3  30   3       15.88       38.08     18.27 o 
  -2  30   3      269.80      219.92     22.64 o 
  -1  30   3        4.87       11.09     17.14 o 
   0  30   3      337.38      383.36     23.68 o 
   1  30   3       12.42        2.51     14.90 o 
   2  30   3       88.88       91.26     16.22 o 
   3  30   3        1.80       15.59      9.70 o 
   4  30   3       66.13       99.59     12.61 o 
   5  30   3        0.01        5.59     11.40 o 
   6  30   3       76.03       95.49     11.99 o 
   7  30   3        0.39       17.52     12.43 o 
  -6  31   3        2.05        1.88     25.39 o 
  -5  31   3       21.84       43.10     19.57 o 
  -4  31   3       18.09       38.60     19.57 o 
  -3  31   3       10.20        6.65     18.78 o 
  -2  31   3       22.07       36.06     19.34 o 
  -1  31   3       10.10       14.89     18.52 o 
   0  31   3       78.24       96.32     14.97 o 
   1  31   3       42.89       72.83     17.00 o 
   2  31   3      188.76      203.27     19.64 o 
   3  31   3      239.60      236.80     20.13 o 
   4  31   3        9.90        3.12     22.27 o 
   5  31   3       32.03       58.81     23.61 o 
   6  31   3        0.34       28.29     13.01 o 
  -5  32   3       16.88       28.24     20.27 o 
  -4  32   3       13.11       43.63     19.99 o 
  -3  32   3      156.31       81.44     39.65 o 
  -2  32   3        1.72        0.37     19.28 o 
  -1  32   3      111.73       84.04     20.31 o 
   0  32   3        0.02        4.76     14.71 o 
   1  32   3       43.17       71.54     47.22 o 
   2  32   3        2.55        7.18     16.66 o 
   3  32   3        0.75        9.80     22.27 o 
   4  32   3        1.67       25.39     22.72 o 
   5  32   3      319.59      417.88     35.64 o 
  -4  33   3       15.04       55.63     21.10 o 
  -3  33   3        9.45       43.20     20.68 o 
  -2  33   3       75.90      117.96     30.29 o 
  -1  33   3       53.09       96.08     21.34 o 
   0  33   3       17.66       21.83     20.18 o 
   1  33   3      175.33      187.44     20.13 o 
   2  33   3        9.06       32.94     17.82 o 
   3  33   3      138.46      164.83     27.62 o 
   4  33   3        0.06        4.01     24.50 o 
  -2  34   3      100.09      130.73     23.24 o 
  -1  34   3        9.37        9.42     21.61 o 
   0  34   3        4.05       16.45     21.61 o 
   1  34   3        5.00       27.94     18.20 o 
   2  34   3        3.11        5.54     18.06 o 
 -15   0   4       34.60       45.44     13.81 o 
 -14   0   4      397.82      410.31     24.06 o 
 -13   0   4        5.31        7.57     12.03 o 
 -12   0   4     1018.21      927.08     34.30 o 
 -11   0   4       99.56       95.60     11.20 o 
 -10   0   4       92.26       84.39      9.86 o 
  -9   0   4        3.77       19.49     37.78 o 
  -8   0   4      167.70      139.70     10.54 o 
  -7   0   4       12.50        7.16      7.72 o 
  -6   0   4      125.19      116.29      7.04 o 
  -5   0   4       30.06       34.64     10.10 o 
  -4   0   4    92240.21    92306.73   1354.85 o 
  -3   0   4       54.31       56.57     10.35 o 
  -2   0   4     1073.12     1012.56     17.10 o 
  -1   0   4       10.78       12.34     10.32 o 
   0   0   4     1041.91      919.95     14.73 o 
   1   0   4        4.92        2.52      3.46 o 
   2   0   4       16.46       22.60      7.69 o 
   3   0   4       30.26       27.54     15.82 o 
   4   0   4      225.36      222.80      8.19 o 
   5   0   4        1.67       -7.44      8.26 o 
   6   0   4      297.21      282.91      9.96 o 
   7   0   4       10.40        7.29      5.76 o 
   8   0   4        0.05       -6.01      8.14 o 
   9   0   4       56.74       56.67      7.69 o 
  10   0   4       33.05       17.23      9.10 o 
  11   0   4        0.06        3.52      7.16 o 
  12   0   4      422.33      602.43     21.83 o 
  13   0   4       10.02        1.22      9.30 o 
  14   0   4      683.74      750.47     26.33 o 
 -15   1   4       46.81       57.01     10.23 o 
 -14   1   4       57.75       63.82      9.45 o 
 -13   1   4      239.28      233.61     12.92 o 
 -12   1   4       27.65       48.11      8.03 o 
 -11   1   4      152.13      154.67      8.67 o 
 -10   1   4        1.82        7.45      6.67 o 
  -9   1   4       19.75       16.50     11.32 o 
  -8   1   4        7.92        4.25      9.08 o 
  -7   1   4       69.57       75.14     14.41 o 
  -6   1   4      101.52      101.22      5.80 o 
  -4   1   4      652.33      822.80     54.46 o 
  -3   1   4       91.66      102.90     10.10 o 
  -2   1   4      381.73      362.50     11.49 o 
  -1   1   4       20.08       19.51      2.69 o 
   0   1   4      102.84      101.89      4.31 o 
   1   1   4       14.77       12.25      2.56 o 
   2   1   4      579.71      501.44      8.08 o 
   3   1   4      429.71      420.35     10.05 o 
   4   1   4        4.36        7.25      3.52 o 
   5   1   4      623.53      578.52     13.48 o 
   6   1   4       51.88       61.74      5.08 o 
   7   1   4       14.07       13.21      4.01 o 
   8   1   4     5524.41     5597.57     60.65 o 
   9   1   4      246.36      238.25      7.62 o 
  10   1   4     1658.99     1772.47     24.09 o 
  11   1   4        0.04       10.31      5.13 o 
  12   1   4      259.30      270.56     10.56 o 
  13   1   4       65.98       77.17      7.69 o 
  14   1   4        0.02       -7.14      7.14 o 
 -15   2   4       22.24       46.06     16.93 o 
 -14   2   4        7.58       22.25      8.80 o 
 -13   2   4      293.58      303.78     14.02 o 
 -12   2   4       13.76       18.23      8.37 o 
 -11   2   4      239.88      238.96     10.31 o 
 -10   2   4        6.18       18.73     12.34 o 
  -9   2   4      319.02      299.66     17.68 o 
  -8   2   4       22.83       32.61      5.23 o 
  -7   2   4      124.07      119.35      7.08 o 
  -6   2   4       16.07       16.62      3.95 o 
  -5   2   4       71.86       90.66      9.90 o 
  -4   2   4        6.49      176.92     56.82 o 
  -3   2   4     7311.15     7155.47     63.09 o 
  -1   2   4        0.01       -4.73      4.73 o 
   0   2   4        6.95        6.26      3.31 o 
   1   2   4      953.81      853.88     10.38 o 
   2   2   4       32.08       30.27      2.94 o 
   3   2   4     2183.17     2130.21     32.68 o 
   4   2   4        0.99       -2.45      3.35 o 
   5   2   4     5495.96     5574.11     75.38 o 
   6   2   4        2.98        2.77      3.57 o 
   7   2   4     2256.40     2255.16     27.50 o 
   8   2   4       15.77        0.81      7.52 o 
   9   2   4      269.91      262.33      7.95 o 
  10   2   4       11.97        2.20      4.89 o 
  11   2   4      199.84      206.02      7.77 o 
  12   2   4        0.04       -0.88      6.08 o 
  13   2   4        4.69        4.69      6.45 o 
  14   2   4        0.02       -1.40      7.28 o 
 -15   3   4      189.81      197.03     13.55 o 
 -14   3   4        1.59        9.95      8.62 o 
 -13   3   4      165.58      164.99     17.29 o 
 -12   3   4       48.90       56.98     20.32 o 
 -11   3   4      811.16      783.82     18.68 o 
 -10   3   4        0.09        8.17      5.54 o 
  -9   3   4       30.60       33.72      6.34 o 
  -8   3   4       65.06       69.07      5.88 o 
  -7   3   4        1.09        7.17     15.60 o 
  -6   3   4       39.99       55.68      6.27 o 
  -5   3   4     2036.93     1965.37     22.60 o 
  -4   3   4      130.52      118.21     10.32 o 
  -3   3   4      275.56      261.65     16.78 o 
  -2   3   4       92.29      109.69     10.97 o 
  -1   3   4      308.03      318.70      5.71 o 
   0   3   4        3.91        7.69      5.48 o 
   1   3   4        2.81        4.52      3.11 o 
   2   3   4      103.68       91.42      4.81 o 
   3   3   4     3757.82     3762.73     41.57 o 
   4   3   4       20.29       17.04      3.30 o 
   5   3   4     2598.38     2512.02     36.31 o 
   6   3   4       33.37       38.34      4.29 o 
   7   3   4       41.43       31.87      4.46 o 
   8   3   4      769.77      749.48     12.90 o 
   9   3   4     2436.68     2364.34     29.55 o 
  10   3   4      751.04      701.53     13.19 o 
  11   3   4        6.36       10.05      6.26 o 
  12   3   4       66.97       70.12      6.85 o 
  13   3   4       11.22       10.19      6.71 o 
  14   3   4       14.79       17.15      7.53 o 
 -15   4   4       17.20       30.37     11.58 o 
 -14   4   4      316.49      340.34     15.59 o 
 -13   4   4       66.33       86.52     19.09 o 
 -12   4   4      126.85      132.69      8.99 o 
 -11   4   4       53.53       62.42      7.64 o 
 -10   4   4      148.75      112.08      7.84 o 
  -9   4   4        0.27       -2.05     10.81 o 
  -8   4   4      570.06      551.87     11.75 o 
  -7   4   4        1.27       -5.74      7.43 o 
  -6   4   4     2547.93     2579.98     30.11 o 
  -5   4   4        0.44        4.76      6.92 o 
  -4   4   4     3060.62     2978.43     33.48 o 
  -3   4   4      414.78      377.52     11.00 o 
  -2   4   4    11154.17    11533.29    103.64 o 
   0   4   4     5566.89     5352.63     56.41 o 
   1   4   4      275.42      260.56      5.54 o 
   2   4   4        7.87       10.96      2.74 o 
   3   4   4      202.12      205.46     10.02 o 
   4   4   4      159.40      153.93      5.05 o 
   5   4   4      295.42      277.94      8.38 o 
   6   4   4      153.28      148.25      5.86 o 
   7   4   4       32.94       31.24      4.34 o 
   8   4   4      158.13      145.54      6.08 o 
   9   4   4       65.47       61.99      5.42 o 
  10   4   4      434.81      542.90     11.56 o 
  11   4   4        8.36        9.76      5.40 o 
  12   4   4        0.60       12.87      6.08 o 
  13   4   4        3.13        5.94      6.72 o 
  14   4   4       93.14      121.24      9.34 o 
 -15   5   4       21.20       19.23      9.92 o 
 -14   5   4       86.41      100.45     10.15 o 
 -13   5   4       39.66       36.27      9.51 o 
 -12   5   4      129.93      149.52     14.53 o 
 -11   5   4       19.55       18.47      6.44 o 
 -10   5   4       38.17       40.96      6.75 o 
  -9   5   4        0.18        2.62     10.56 o 
  -8   5   4        8.99        8.74      9.41 o 
  -7   5   4       11.35        9.20      5.64 o 
  -6   5   4     2316.75     2260.44     27.04 o 
  -5   5   4        0.00       -1.46      3.57 o 
  -4   5   4        4.89        6.12      4.62 o 
  -3   5   4      603.21      526.36      7.85 o 
  -2   5   4    10888.38    11275.89    101.53 o 
  -1   5   4      211.74      222.61      6.57 o 
   0   5   4      693.64      656.22      8.75 o 
   1   5   4      133.95      130.93      4.08 o 
   2   5   4      154.21      162.35      4.52 o 
   3   5   4     1123.90     1166.05     15.25 o 
   4   5   4      876.85      843.93     12.30 o 
   5   5   4      155.66      153.03      7.64 o 
   6   5   4       91.45       81.51      4.78 o 
   7   5   4      178.68      170.52     10.44 o 
   8   5   4        1.81       -0.33      4.53 o 
   9   5   4      125.00      137.82      6.28 o 
  10   5   4      178.01      236.69      7.98 o 
  11   5   4        4.58        4.35      5.38 o 
  12   5   4      169.89      175.50      8.49 o 
  13   5   4       12.47       12.47      8.37 o 
  14   5   4      365.73      403.45     16.85 o 
 -15   6   4       23.78       43.85     10.84 o 
 -14   6   4        0.54        6.15     16.57 o 
 -13   6   4        6.77        1.52      7.26 o 
 -12   6   4        1.56       10.27      6.55 o 
 -11   6   4      506.85      474.49     14.15 o 
 -10   6   4        0.54        7.11      5.73 o 
  -9   6   4      342.04      354.85     10.10 o 
  -8   6   4       47.25       49.40      8.20 o 
  -7   6   4      793.52      802.37     14.29 o 
  -6   6   4        4.55       14.73      5.66 o 
  -5   6   4      338.72      334.60      7.34 o 
  -4   6   4      141.79      134.27      7.08 o 
  -3   6   4      243.49      250.32      7.80 o 
  -2   6   4      565.61      562.74     15.22 o 
  -1   6   4       78.58       81.34      5.57 o 
   0   6   4      278.88      247.79      4.90 o 
   1   6   4     1560.84     1552.86     16.68 o 
   2   6   4        3.46        1.18      2.52 o 
   3   6   4     3819.26     3900.07     42.05 o 
   4   6   4        0.42        0.51      3.56 o 
   5   6   4      572.19      467.91      8.72 o 
   6   6   4       11.66       11.50      4.15 o 
   7   6   4     1837.10     1785.21     22.92 o 
   8   6   4       10.13       13.14      4.49 o 
   9   6   4       93.06       76.16      5.43 o 
  10   6   4      309.61      298.42      9.06 o 
  11   6   4        5.34       21.13      5.66 o 
  12   6   4        0.43        8.75      7.72 o 
  13   6   4      191.03      272.24     19.43 o 
  14   6   4       49.57       56.45     10.01 o 
 -14   7   4        0.31        0.82     10.27 o 
 -13   7   4        0.94        4.70      7.26 o 
 -12   7   4        1.17       14.10      7.29 o 
 -11   7   4      152.97      169.29     14.34 o 
 -10   7   4        1.09       10.97      5.87 o 
  -9   7   4      795.89      750.47     15.25 o 
  -8   7   4      168.98      157.14      7.32 o 
  -7   7   4     1098.55     1064.01     17.33 o 
  -6   7   4       17.14       13.22      3.98 o 
  -5   7   4      283.01      273.42      6.67 o 
  -4   7   4       19.41       19.07      3.42 o 
  -3   7   4      109.49      105.40      4.14 o 
  -2   7   4        3.99        5.71      3.31 o 
  -1   7   4       55.35       58.36      3.54 o 
   0   7   4      175.76      170.15      6.29 o 
   1   7   4     1062.79     1038.29     12.14 o 
   2   7   4      268.98      250.57      5.09 o 
   3   7   4     3451.11     3459.97     43.11 o 
   4   7   4      129.37      135.36      5.14 o 
   5   7   4        7.45        2.18      3.42 o 
   6   7   4        1.28        3.90      3.87 o 
   7   7   4      870.50      841.92     13.55 o 
   8   7   4       75.35       68.56      5.23 o 
   9   7   4       80.86       66.04      6.77 o 
  10   7   4       21.86       15.32      5.69 o 
  11   7   4      111.70       99.87      8.24 o 
  12   7   4        3.13       12.04     10.42 o 
  13   7   4       70.84       53.23      9.63 o 
  14   7   4        2.49        6.84      9.40 o 
 -14   8   4       10.65       29.44     16.08 o 
 -13   8   4        3.89        7.90      7.49 o 
 -12   8   4       10.79        7.23      6.99 o 
 -11   8   4       14.58       23.00      6.58 o 
 -10   8   4      310.44      285.93     10.86 o 
  -9   8   4      234.09      221.49      8.48 o 
  -8   8   4       24.50       23.64      5.11 o 
  -6   8   4       64.43       60.89      4.96 o 
  -5   8   4       81.55       78.81      4.43 o 
  -4   8   4      439.97      409.41      7.95 o 
  -3   8   4       21.55       19.29      3.43 o 
  -2   8   4      225.36      204.30      4.59 o 
  -1   8   4        0.99        0.93      3.31 o 
   0   8   4     1897.19     2092.96     23.80 o 
   1   8   4        2.13       -0.13      2.40 o 
   2   8   4      427.42      482.94      7.39 o 
   3   8   4      359.04      361.07      6.61 o 
   4   8   4      388.08      431.94      8.57 o 
   5   8   4       60.38       55.09      4.43 o 
   6   8   4      750.89      703.34     11.67 o 
   7   8   4       70.56       75.32      5.01 o 
   8   8   4      903.60      815.25     13.63 o 
   9   8   4       26.49       19.16      5.96 o 
  10   8   4      359.03      307.15     11.46 o 
  11   8   4       17.50       15.98      7.00 o 
  12   8   4       25.35       32.87      7.56 o 
  13   8   4        1.70        1.91     11.42 o 
  14   8   4       55.98       72.35     10.87 o 
 -14   9   4       14.29        3.10      9.01 o 
 -13   9   4        0.14        1.19     12.67 o 
 -12   9   4        0.02       24.85     30.32 o 
 -11   9   4       32.68       22.32     14.21 o 
 -10   9   4      142.93      145.97      7.74 o 
  -9   9   4       41.27       39.41      5.71 o 
  -8   9   4       11.22        8.98      5.29 o 
  -7   9   4        0.58        5.74      7.70 o 
  -6   9   4       47.77       46.07      8.44 o 
  -5   9   4        5.47        5.23      3.72 o 
  -4   9   4        8.68       11.00      3.45 o 
  -3   9   4       58.53       63.85      5.95 o 
  -2   9   4       99.39       87.29      3.48 o 
  -1   9   4       27.01       22.68      2.62 o 
   0   9   4      571.41      572.86      8.01 o 
   1   9   4        0.00       -2.19      3.10 o 
   2   9   4     2151.26     2250.98     24.77 o 
   3   9   4      104.76       99.66      3.68 o 
   4   9   4       40.31       40.08      3.32 o 
   5   9   4        0.84        1.55      3.38 o 
   6   9   4       55.51       50.31      4.38 o 
   7   9   4      610.77      604.89     13.02 o 
   8   9   4      195.84      180.74      9.74 o 
   9   9   4       42.47       36.70      6.11 o 
  10   9   4       24.36       20.95      6.61 o 
  11   9   4       13.90       15.39      7.06 o 
  12   9   4       27.65       29.00      7.73 o 
  13   9   4        3.21       -1.84      7.77 o 
  14   9   4       34.28       32.89     10.11 o 
 -14  10   4        1.07        4.95      8.56 o 
 -13  10   4       11.57       16.42      7.96 o 
 -12  10   4       41.00       34.69      7.15 o 
 -11  10   4        1.83        4.75      8.36 o 
 -10  10   4      153.66      140.11      7.76 o 
  -9  10   4       25.37       21.02      7.18 o 
  -8  10   4       45.78       45.48      5.73 o 
  -7  10   4        5.69        9.29      4.66 o 
  -6  10   4       73.63       74.49      9.41 o 
  -5  10   4       81.44       66.51      4.75 o 
  -4  10   4      174.13      160.12      5.32 o 
  -3  10   4       13.95       17.74      3.40 o 
  -2  10   4      137.14      146.83      4.70 o 
  -1  10   4      150.44      150.61      4.12 o 
   0  10   4      475.37      488.49      7.20 o 
   1  10   4       39.11       38.78      2.73 o 
   2  10   4       47.09       50.44      3.84 o 
   3  10   4      249.47      235.47      7.36 o 
   4  10   4      403.04      413.45     11.92 o 
   5  10   4      170.43      184.56     17.14 o 
   6  10   4        0.18       -0.16      5.06 o 
   7  10   4       69.09       68.17      6.22 o 
   8  10   4      531.93      504.60     12.31 o 
   9  10   4      233.73      250.92      9.31 o 
  10  10   4      109.13      101.09      8.49 o 
  11  10   4      205.64      168.92     13.12 o 
  12  10   4       10.97       13.52      8.21 o 
  13  10   4       91.52       98.23     10.04 o 
  14  10   4      106.33       90.22     11.62 o 
 -14  11   4        7.24       14.84     15.40 o 
 -13  11   4       15.41       14.69     13.86 o 
 -12  11   4       16.35       25.09      7.04 o 
 -11  11   4       30.73       39.20     13.57 o 
 -10  11   4       29.63       31.45      7.55 o 
  -9  11   4       99.38       94.27      6.71 o 
  -8  11   4       42.95       39.21      7.88 o 
  -7  11   4       73.37       71.20      7.54 o 
  -6  11   4       16.22       19.48      5.02 o 
  -5  11   4      119.97      113.17      5.38 o 
  -4  11   4        0.50        0.49      7.44 o 
  -3  11   4      148.83      139.09      4.86 o 
  -2  11   4        0.07        0.61      3.20 o 
  -1  11   4      521.02      474.81      7.12 o 
   0  11   4        2.77        1.44      2.49 o 
   1  11   4      473.69      453.86      7.11 o 
   2  11   4       73.01       69.11      3.90 o 
   3  11   4      915.17      967.10     16.00 o 
   4  11   4       10.67       26.45     12.79 o 
   5  11   4        3.37        7.40      4.36 o 
   6  11   4       17.45       22.84      7.27 o 
   7  11   4      376.51      337.25     10.25 o 
   8  11   4       31.37       35.05      6.61 o 
   9  11   4     1405.13     1363.85     27.97 o 
  10  11   4       22.56       23.52      7.15 o 
  11  11   4        4.80       -2.55      6.90 o 
  12  11   4        3.27       -1.48      7.58 o 
  13  11   4      114.34      107.09     10.28 o 
  14  11   4        8.78       10.84     10.31 o 
 -14  12   4       24.84       33.27     14.56 o 
 -13  12   4        0.02        3.45      7.99 o 
 -12  12   4       45.48       44.86      7.73 o 
 -11  12   4        5.18        8.90      6.47 o 
 -10  12   4       24.98       30.01      7.77 o 
  -9  12   4        4.45        4.20      5.14 o 
  -8  12   4      108.18      116.94      8.98 o 
  -7  12   4      216.25      205.47      7.83 o 
  -6  12   4       18.25       26.20      6.20 o 
  -5  12   4       94.52       95.58      5.55 o 
  -4  12   4      231.42      216.45      6.34 o 
  -3  12   4      310.78      302.67      7.16 o 
  -2  12   4     1555.05     1503.62     17.47 o 
  -1  12   4      566.85      570.32      8.04 o 
   0  12   4      408.26      410.17      8.12 o 
   1  12   4       98.43       97.52      4.62 o 
   2  12   4       14.67        7.41      3.69 o 
   3  12   4       16.75       21.92      4.33 o 
   4  12   4      153.23      159.22      6.56 o 
   5  12   4      135.65      123.93      6.36 o 
   6  12   4      447.48      500.12     11.64 o 
   7  12   4      529.68      500.73     12.01 o 
   8  12   4      264.94      240.61      8.97 o 
   9  12   4      168.55      151.70      8.88 o 
  10  12   4      367.30      293.51     11.92 o 
  11  12   4        8.47        4.23      7.28 o 
  12  12   4        8.83        2.63      7.76 o 
  13  12   4       41.92       42.82      9.12 o 
 -14  13   4      154.37      138.10     11.50 o 
 -13  13   4       14.73       15.26      8.68 o 
 -12  13   4        2.77       16.89      7.34 o 
 -11  13   4        9.04       19.29      6.54 o 
 -10  13   4       74.86       79.37      7.08 o 
  -9  13   4        0.07        5.39      8.10 o 
  -8  13   4       25.69       28.40      8.79 o 
  -7  13   4        1.96        7.93      5.18 o 
  -6  13   4      320.76      328.90     15.45 o 
  -5  13   4       25.97       27.79      4.37 o 
  -4  13   4      259.37      232.12      7.30 o 
  -3  13   4       49.71       49.78      4.21 o 
  -2  13   4     3260.54     3311.53     38.81 o 
  -1  13   4        8.53        8.15      2.71 o 
   0  13   4      201.39      182.56      5.66 o 
   1  13   4        4.55        4.12      3.52 o 
   2  13   4       47.02       67.66      4.72 o 
   3  13   4        5.66        1.00      4.23 o 
   4  13   4       27.24       30.89      4.81 o 
   5  13   4        0.60       -4.53      4.53 o 
   6  13   4     1215.37     1233.31     20.28 o 
   7  13   4        8.64        8.30      5.85 o 
   8  13   4      171.97      126.18      8.23 o 
   9  13   4        0.88       -2.02      6.11 o 
  10  13   4      191.56      163.67      9.73 o 
  11  13   4        0.08       -4.83      7.17 o 
  12  13   4       27.51       19.28      8.26 o 
  13  13   4        0.00        6.00     11.64 o 
 -13  14   4       34.65       26.88      9.00 o 
 -12  14   4       58.40       67.44     13.80 o 
 -11  14   4       45.71       44.76      7.03 o 
 -10  14   4        0.10       -3.42      6.79 o 
  -9  14   4       16.88        7.90      7.16 o 
  -8  14   4       12.76       21.97      5.50 o 
  -7  14   4       31.93       25.77      5.36 o 
  -6  14   4        4.84        7.51      4.79 o 
  -5  14   4      838.92      834.27     15.13 o 
  -4  14   4      195.04      196.33      6.21 o 
  -3  14   4     2141.71     2147.45     26.98 o 
  -2  14   4      219.36      201.49      7.72 o 
  -1  14   4      122.60      111.76      4.98 o 
   0  14   4      297.18      290.36      7.08 o 
   1  14   4        5.92        5.96      3.83 o 
   2  14   4       76.33       88.70      5.15 o 
   3  14   4       36.72       33.43      4.79 o 
   4  14   4       13.22       13.16      5.46 o 
   5  14   4      582.48      564.27     12.29 o 
   6  14   4      878.69      867.85     16.32 o 
   7  14   4       92.30       88.37      6.48 o 
   8  14   4       35.19       49.99      7.63 o 
   9  14   4      162.28      172.16      9.77 o 
  10  14   4        1.89        7.42      7.39 o 
  11  14   4       17.17       22.54      7.55 o 
  12  14   4       17.41       14.66      8.36 o 
  13  14   4       34.06       57.06     11.25 o 
 -13  15   4       22.30       16.86     12.20 o 
 -12  15   4        2.35       -0.43     10.19 o 
 -11  15   4      197.22      184.33     15.42 o 
 -10  15   4        0.42        2.29      6.26 o 
  -9  15   4       26.29       31.35      6.79 o 
  -8  15   4        5.30        4.66      5.27 o 
  -7  15   4       36.33       39.42      5.75 o 
  -6  15   4        3.74        0.39      4.85 o 
  -5  15   4      654.70      682.34     13.42 o 
  -4  15   4        8.68       16.76      8.14 o 
  -3  15   4      770.65      712.76     14.55 o 
  -2  15   4        0.89        5.71      4.75 o 
  -1  15   4      109.50       87.01      5.44 o 
   0  15   4       14.42       14.05      3.83 o 
   1  15   4       10.62       15.66      3.95 o 
   2  15   4        4.31        9.42      4.03 o 
   3  15   4       33.23       27.40      4.90 o 
   4  15   4        2.70       -2.55      4.79 o 
   5  15   4     1562.16     1634.80     24.92 o 
   6  15   4        0.40       -1.44      5.04 o 
   7  15   4       31.93       18.32      5.62 o 
   8  15   4        1.63       -5.98      5.98 o 
   9  15   4     2681.25     2285.37     38.01 o 
  10  15   4        0.77        6.96      7.02 o 
  11  15   4       65.92       48.98      9.20 o 
  12  15   4        0.52       -0.24      8.11 o 
  13  15   4       74.45       88.96     10.34 o 
 -13  16   4      205.30      211.70     12.58 o 
 -12  16   4        0.77       17.42     18.36 o 
 -11  16   4       11.97       12.26     10.09 o 
 -10  16   4       31.57       28.31     10.23 o 
  -9  16   4        6.11       -5.75     10.12 o 
  -8  16   4       22.18       23.47      5.89 o 
  -7  16   4       36.18       42.27      5.75 o 
  -6  16   4       10.76        2.12      4.99 o 
  -5  16   4       12.11        7.21     12.15 o 
  -4  16   4      177.86      158.53      8.77 o 
  -3  16   4      533.53      595.58     13.26 o 
  -2  16   4       66.54       64.25      5.91 o 
  -1  16   4      142.00      138.28      6.93 o 
   0  16   4        1.79       -1.85      3.80 o 
   1  16   4       16.73       21.24      4.21 o 
   2  16   4       59.50       47.24      4.82 o 
   3  16   4      156.17      174.66      7.23 o 
   4  16   4      320.41      346.88      9.71 o 
   5  16   4     3514.41     3453.73     47.29 o 
   6  16   4       41.16       40.29      5.80 o 
   7  16   4       81.15       81.49      6.62 o 
   8  16   4        0.16        4.75     10.57 o 
   9  16   4       13.90        7.33      6.93 o 
  10  16   4        0.73        5.35      7.12 o 
  11  16   4       82.76       97.99      9.13 o 
  12  16   4       38.15       61.82     12.54 o 
  13  16   4       53.14       53.31     11.51 o 
 -13  17   4        0.51        3.35      8.98 o 
 -12  17   4     1281.36     1272.99     29.02 o 
 -11  17   4       13.56       19.41     13.50 o 
 -10  17   4       46.27       50.10      7.11 o 
  -9  17   4        3.37       -2.08      5.92 o 
  -8  17   4        1.83       18.64     11.13 o 
  -7  17   4        0.33        9.48      5.63 o 
  -6  17   4      167.79      151.24      9.55 o 
  -5  17   4       10.65       -3.80      6.68 o 
  -4  17   4      752.57      683.61     16.96 o 
  -3  17   4       74.50       76.33      6.53 o 
  -2  17   4       36.41       34.58      5.66 o 
  -1  17   4       24.92       26.79      5.23 o 
   0  17   4        1.24        3.85      4.49 o 
   1  17   4       37.15       35.80      4.77 o 
   2  17   4       40.34       37.29      4.77 o 
   3  17   4        5.47        1.29      4.95 o 
   4  17   4     6049.32     5829.73     71.72 o 
   5  17   4       30.32       29.82      5.97 o 
   6  17   4      183.24      185.52     11.16 o 
   7  17   4        2.72        1.41      7.21 o 
   8  17   4      189.77      186.51      9.65 o 
   9  17   4       42.17       51.57      7.57 o 
  10  17   4       76.96       64.67      8.28 o 
  11  17   4        2.38       11.22      8.07 o 
  12  17   4      333.76      388.85     14.90 o 
 -12  18   4      445.33      424.03     25.60 o 
 -11  18   4       82.49       72.00     12.02 o 
 -10  18   4       39.57       51.74     12.69 o 
  -9  18   4       14.13       17.17      8.17 o 
  -8  18   4      174.74      177.17     10.77 o 
  -7  18   4       50.10       48.86      8.15 o 
  -6  18   4      280.99      263.53     11.53 o 
  -5  18   4     1103.38     1044.33     22.80 o 
  -4  18   4     4209.99     4102.20     63.56 o 
  -3  18   4     1033.28      970.16     18.34 o 
  -2  18   4      534.83      493.93     12.32 o 
  -1  18   4       56.27       46.39      5.82 o 
   0  18   4      229.65      217.68      7.65 o 
   1  18   4      122.17      119.89      6.12 o 
   2  18   4      996.23      989.32     16.41 o 
   3  18   4      232.42      233.25      8.41 o 
   4  18   4      168.75      186.74      8.30 o 
   5  18   4       43.64       33.53      5.97 o 
   6  18   4       58.98       71.32      6.75 o 
   7  18   4        4.70        5.94      5.89 o 
   8  18   4      121.13      123.71      8.73 o 
   9  18   4       18.21       14.14      7.20 o 
  10  18   4        6.19        6.46      7.52 o 
  11  18   4        2.58        5.83      8.24 o 
  12  18   4      221.38      306.79     16.09 o 
 -12  19   4        6.36       13.81     35.07 o 
 -11  19   4        1.66        2.20     38.65 o 
 -10  19   4      148.19      134.89     16.53 o 
  -9  19   4      424.32      395.88     14.92 o 
  -8  19   4       22.37       22.07      7.84 o 
  -7  19   4      190.23      182.85     10.61 o 
  -6  19   4        0.22        4.17      7.47 o 
  -5  19   4      118.58      112.11      8.86 o 
  -4  19   4        7.11       10.07      6.91 o 
  -3  19   4      653.73      618.75     14.34 o 
  -2  19   4        0.40        1.81      5.42 o 
  -1  19   4       33.97       38.70      5.82 o 
   0  19   4        8.42        3.42      5.41 o 
   1  19   4      328.78      335.53      8.96 o 
   2  19   4       53.86       54.77      5.48 o 
   3  19   4      614.06      567.18     12.87 o 
   4  19   4        0.78       -1.41      5.38 o 
   5  19   4       85.12       84.41      6.80 o 
   6  19   4        5.88        4.29      5.80 o 
   7  19   4      147.25      147.74     14.66 o 
   8  19   4        5.20       15.02      8.36 o 
   9  19   4      115.23      108.61      8.90 o 
  10  19   4        3.52       10.92      7.76 o 
  11  19   4      102.34       81.59      9.61 o 
  12  19   4        2.93       26.85     14.31 o 
 -12  20   4        9.38       12.55     11.45 o 
 -11  20   4      512.00      498.45     19.60 o 
 -10  20   4      184.45      186.99     16.20 o 
  -9  20   4       86.86       86.73     10.06 o 
  -8  20   4       65.93       63.68      8.78 o 
  -7  20   4      169.41      168.19     10.52 o 
  -6  20   4      144.42      142.82     12.15 o 
  -5  20   4        0.21       -6.86      6.86 o 
  -4  20   4       43.57       31.58      7.56 o 
  -3  20   4      999.00      897.63     17.91 o 
  -2  20   4        0.02       -0.85      5.53 o 
  -1  20   4       29.66       26.38      6.07 o 
   0  20   4        2.40        0.17      5.68 o 
   1  20   4     1041.48     1031.48     19.03 o 
   2  20   4      142.81      139.14      6.83 o 
   3  20   4     3277.44     3150.84     40.38 o 
   4  20   4      327.43      335.64     10.34 o 
   5  20   4       16.98       15.32      6.30 o 
   6  20   4        5.56        2.12      6.04 o 
   7  20   4      359.09      325.89     12.27 o 
   8  20   4        0.91        7.74      7.17 o 
   9  20   4      181.01      154.92     10.03 o 
  10  20   4        8.47       15.70      7.93 o 
  11  20   4        1.44        8.86      9.63 o 
 -11  21   4       90.16       89.09     12.41 o 
 -10  21   4     1555.63     1491.23     34.52 o 
  -9  21   4        0.02       20.01      9.09 o 
  -8  21   4      364.55      316.29     13.95 o 
  -7  21   4        2.08        6.69     10.87 o 
  -6  21   4      739.27      722.69     20.55 o 
  -5  21   4       49.89       40.87      8.00 o 
  -4  21   4        3.75       12.84     10.39 o 
  -3  21   4       41.69       34.03      7.70 o 
  -2  21   4      263.53      261.70      9.70 o 
  -1  21   4       15.37       17.09      6.10 o 
   0  21   4       72.55       65.26      6.89 o 
   1  21   4        8.19        7.37      6.53 o 
   2  21   4     4649.14     4705.49     56.93 o 
   3  21   4       93.93       92.23      6.69 o 
   4  21   4     1886.20     1792.96     27.68 o 
   5  21   4       50.52       56.09      6.66 o 
   6  21   4       42.30       34.78      6.79 o 
   7  21   4       90.54       74.52      8.30 o 
   8  21   4       90.86       90.31      8.65 o 
   9  21   4        4.60        2.28      7.58 o 
  10  21   4      195.12      203.36     11.70 o 
  11  21   4        1.74       16.49     10.71 o 
 -11  22   4       11.88       17.08     11.45 o 
 -10  22   4     2786.29     2654.31     52.38 o 
  -9  22   4       73.92       73.03     14.59 o 
  -8  22   4       13.44       18.26      8.59 o 
  -7  22   4        4.87       -7.75     10.25 o 
  -6  22   4      675.23      611.02     17.67 o 
  -5  22   4        0.35       10.22      7.51 o 
  -4  22   4      205.75      197.38     10.54 o 
  -3  22   4      277.06      261.19     11.36 o 
  -2  22   4      761.67      737.24     16.43 o 
  -1  22   4       20.64       19.41      6.22 o 
   0  22   4      177.98      170.67      8.71 o 
   1  22   4       58.96       43.17      7.36 o 
   2  22   4     3133.04     3078.96     44.00 o 
   3  22   4       43.08       33.32      5.97 o 
   4  22   4      411.97      411.84     11.71 o 
   5  22   4       54.15       56.43      7.01 o 
   6  22   4      583.99      614.60     14.79 o 
   7  22   4        8.08        9.51      7.33 o 
   8  22   4       21.99       29.72      7.99 o 
   9  22   4       19.56       19.40      8.21 o 
  10  22   4       33.85       45.78     10.24 o 
  11  22   4        1.65       10.78     10.14 o 
 -11  23   4       41.26       65.15     20.72 o 
 -10  23   4        4.75       34.40     10.99 o 
  -9  23   4       28.21       27.81     10.24 o 
  -8  23   4       18.58        9.16     13.88 o 
  -7  23   4       68.83       53.47     10.81 o 
  -6  23   4        9.45       17.98      8.89 o 
  -5  23   4      136.31      129.58      9.63 o 
  -4  23   4        0.59       -3.46      7.40 o 
  -3  23   4      282.13      241.11     11.22 o 
  -2  23   4       35.40       26.25      6.73 o 
  -1  23   4      285.41      303.68     10.97 o 
   0  23   4       75.93       79.23      8.34 o 
   1  23   4      107.60      111.20      9.47 o 
   2  23   4      932.45      980.23     23.69 o 
   3  23   4      418.88      436.09     12.52 o 
   4  23   4      181.59      182.94      8.85 o 
   5  23   4        0.18        6.59      6.51 o 
   6  23   4      220.36      232.01     13.05 o 
   7  23   4       23.60       20.71      7.59 o 
   8  23   4       22.75       33.06      7.96 o 
   9  23   4       54.92       77.14      9.33 o 
  10  23   4       38.68       47.58     10.36 o 
 -10  24   4        0.95        4.86     10.80 o 
  -9  24   4       97.47      107.99     11.94 o 
  -8  24   4       37.83       43.20     17.43 o 
  -7  24   4       58.77       59.16     16.53 o 
  -6  24   4      117.63      108.91     20.45 o 
  -5  24   4      287.97      286.76     12.40 o 
  -4  24   4        0.18        5.50      7.52 o 
  -3  24   4      164.41      156.59      9.93 o 
  -2  24   4        0.00        1.03      6.75 o 
  -1  24   4     1045.68      957.21     19.67 o 
   0  24   4        0.87        4.20      6.90 o 
   1  24   4        2.50       10.68      6.92 o 
   2  24   4       95.87      106.67      9.65 o 
   3  24   4     1313.67     1331.83     24.07 o 
   4  24   4       24.49       32.16      5.50 o 
   5  24   4      277.06      300.40     10.77 o 
   6  24   4        4.53       18.63      7.54 o 
   7  24   4      464.55      483.01     19.65 o 
   8  24   4        2.22        9.90      8.16 o 
   9  24   4        6.55       17.62      9.78 o 
  10  24   4        2.38        1.11      9.94 o 
 -10  25   4      492.07      492.86     31.68 o 
  -9  25   4      180.30      197.15     35.54 o 
  -8  25   4       10.68       28.40      9.98 o 
  -7  25   4        7.22       -0.46      9.52 o 
  -6  25   4      508.73      449.97     22.51 o 
  -5  25   4       97.96       78.84      9.29 o 
  -4  25   4       20.67       10.56      8.06 o 
  -3  25   4        3.71       -3.99      7.83 o 
  -2  25   4      605.11      539.73     16.32 o 
  -1  25   4      194.74      187.40      9.46 o 
   0  25   4       44.44       52.74      7.62 o 
   1  25   4      245.47      196.91     12.35 o 
   2  25   4      545.54      526.55     15.72 o 
   3  25   4      212.48      204.38      9.55 o 
   4  25   4      200.66      196.86      9.80 o 
   5  25   4       11.43       17.42      7.10 o 
   6  25   4        2.23       17.18      8.01 o 
   7  25   4      135.49      155.81     10.40 o 
   8  25   4      222.40      279.58     12.82 o 
   9  25   4        0.62       -0.26      9.55 o 
  -9  26   4       29.81       62.28     31.63 o 
  -8  26   4      772.67      703.75     34.96 o 
  -7  26   4        0.25       -2.27      9.81 o 
  -6  26   4      150.12      137.83     11.11 o 
  -5  26   4        2.35        4.74     10.46 o 
  -4  26   4        5.35        1.10      8.34 o 
  -3  26   4        9.63        5.17      8.25 o 
  -2  26   4      199.51      165.97     10.35 o 
  -1  26   4       27.13       31.15      7.32 o 
   0  26   4      591.27      556.46     15.08 o 
   1  26   4        5.65        5.01      7.41 o 
   2  26   4       19.29       19.01      8.16 o 
   3  26   4       17.24       15.49      7.82 o 
   4  26   4       14.09       23.85      7.60 o 
   5  26   4        0.01        8.62      7.17 o 
   6  26   4     1142.26     1295.94     28.23 o 
   7  26   4        1.20       28.90      8.86 o 
   8  26   4       26.46       45.75     11.00 o 
   9  26   4        0.43       -8.70     10.08 o 
  -8  27   4        1.53       19.98     21.01 o 
  -7  27   4       25.70       28.26     19.94 o 
  -6  27   4       76.76       77.17     11.22 o 
  -5  27   4       22.69       17.91      9.24 o 
  -4  27   4        0.18        7.83      8.75 o 
  -3  27   4       28.54       24.77      8.95 o 
  -2  27   4      235.35      234.67     11.79 o 
  -1  27   4      325.02      306.90     14.12 o 
   0  27   4      104.82      104.62      8.92 o 
   1  27   4       92.92       81.56      8.76 o 
   2  27   4        0.01       -3.67      7.84 o 
   3  27   4      148.32      130.07     10.13 o 
   4  27   4      222.87      214.91     10.37 o 
   5  27   4        0.00       -0.83      9.21 o 
   6  27   4      216.30      232.36     12.08 o 
   7  27   4       10.06       26.13      9.32 o 
   8  27   4      631.82      770.01     41.63 o 
  -8  28   4        0.64       17.72     21.42 o 
  -7  28   4        9.28       17.06     20.19 o 
  -6  28   4        0.11       30.77     19.43 o 
  -5  28   4      138.82      120.94     34.53 o 
  -4  28   4        4.95        5.70      9.58 o 
  -3  28   4      400.09      339.74     14.51 o 
  -2  28   4        3.17       -8.36      8.36 o 
  -1  28   4      145.41      168.04     10.91 o 
   0  28   4       12.97        9.71      7.83 o 
   1  28   4      131.45      149.17      9.98 o 
   2  28   4        4.74       11.81      8.55 o 
   3  28   4        5.05       12.39      8.48 o 
   4  28   4       10.92       30.32     10.14 o 
   5  28   4       13.08       25.98     10.29 o 
   6  28   4        1.09        4.59     10.89 o 
   7  28   4       19.94       35.61     13.85 o 
  -7  29   4        8.27       13.11     29.40 o 
  -6  29   4        5.48       -7.23     20.94 o 
  -5  29   4       16.93       20.52     19.67 o 
  -4  29   4        0.96       15.43     19.05 o 
  -3  29   4        3.46       19.85     10.26 o 
  -2  29   4       11.99       20.93      9.87 o 
  -1  29   4        4.70       18.58      9.99 o 
   0  29   4       66.73       53.50      8.75 o 
   1  29   4        0.02       11.65      9.29 o 
   2  29   4       22.81       38.08     10.17 o 
   3  29   4       20.26       29.88     10.55 o 
   4  29   4      123.38      126.18     11.77 o 
   5  29   4        2.34       31.09     12.78 o 
   6  29   4        3.58       23.64     18.71 o 
   7  29   4       16.72       37.44     11.95 o 
  -6  30   4       64.22      115.72     22.17 o 
  -5  30   4        4.27       24.38     20.31 o 
  -4  30   4      768.71      673.35     34.12 o 
  -3  30   4       24.99       23.48     28.29 o 
  -2  30   4      100.27       82.10     19.53 o 
  -1  30   4        2.79        8.12      9.47 o 
   0  30   4        9.88       12.03     11.12 o 
   1  30   4        0.17       -1.49      9.52 o 
   2  30   4      110.44      110.40     11.61 o 
   3  30   4        0.02       31.03     10.96 o 
   4  30   4        5.18        4.24     12.08 o 
   5  30   4        0.39       12.41     24.50 o 
   6  30   4      861.15      881.91     30.07 o 
  -5  31   4       12.23       20.84     20.83 o 
  -4  31   4        0.29       30.23     21.38 o 
  -3  31   4       11.09       36.29     24.28 o 
  -2  31   4        0.06        3.13     19.79 o 
  -1  31   4       52.91      107.40     45.44 o 
   0  31   4       81.92      118.16     21.06 o 
   1  31   4       89.42       86.58     11.03 o 
   2  31   4      355.14      368.62     16.20 o 
   3  31   4        8.82       23.10     12.37 o 
   4  31   4       25.30       36.04     13.28 o 
   5  31   4       13.22       22.81     13.28 o 
  -3  32   4      164.81      198.54     50.12 o 
  -2  32   4        3.82        3.68     20.76 o 
  -1  32   4       15.47       21.15     21.25 o 
   0  32   4        5.77       49.58     20.50 o 
   1  32   4       30.31       30.44     16.12 o 
   2  32   4        0.47       26.71     17.95 o 
   3  32   4       33.09       40.16     22.27 o 
  -1  33   4       38.01       62.80     22.75 o 
   0  33   4       23.59       20.06     22.48 o 
 -14   1   5      184.78      209.55     13.39 o 
 -13   1   5        3.52       10.42      9.36 o 
 -12   1   5      117.21      106.51      8.76 o 
 -11   1   5        4.87        8.76      6.39 o 
 -10   1   5       15.36       14.77      9.32 o 
  -9   1   5       17.55       22.70      8.20 o 
  -8   1   5        4.73        3.20     10.79 o 
  -7   1   5       44.52       39.72      5.94 o 
  -6   1   5       34.43       42.85      4.86 o 
  -5   1   5       37.12       25.75     10.84 o 
  -4   1   5      406.95      421.83      8.26 o 
  -3   1   5       37.67       49.80      3.60 o 
  -2   1   5       39.25       37.54      3.20 o 
  -1   1   5       22.23       17.63      4.86 o 
   0   1   5       37.70       33.22      3.03 o 
   1   1   5      283.93      241.49      5.63 o 
   2   1   5       55.69       48.80      3.47 o 
   3   1   5        7.51        7.54      6.12 o 
   4   1   5      314.10      301.86     10.23 o 
   5   1   5       27.13       26.73      5.21 o 
   6   1   5       14.46       13.90      4.40 o 
   7   1   5     3604.99     3523.42     42.93 o 
   8   1   5      318.21      308.73      9.06 o 
   9   1   5     1143.28     1159.54     18.10 o 
  10   1   5        1.75       26.36      7.70 o 
  11   1   5      174.97      189.15      8.30 o 
  12   1   5       36.35       50.97      7.37 o 
  13   1   5        0.00       -7.46      7.46 o 
  14   1   5        4.22       10.69      8.59 o 
 -14   2   5        6.47       18.60      8.97 o 
 -13   2   5        8.40        7.80      8.51 o 
 -12   2   5       22.45       28.44      9.71 o 
 -11   2   5       30.04       32.99     14.70 o 
 -10   2   5        6.01        6.55     13.71 o 
  -9   2   5       64.66       66.93      6.82 o 
  -8   2   5        0.58       -7.27      9.34 o 
  -7   2   5        6.79       19.95     12.26 o 
  -6   2   5        7.74       10.62      5.82 o 
  -5   2   5     2628.17     2312.25     26.66 o 
  -4   2   5       82.97       75.98      4.62 o 
  -3   2   5      940.10      876.16     10.94 o 
  -2   2   5        0.22        2.13      2.87 o 
  -1   2   5     1586.46     1464.62     17.95 o 
   0   2   5        4.99       -1.02      2.67 o 
   1   2   5       61.95       57.68      3.30 o 
   2   2   5       13.01       11.61      2.95 o 
   3   2   5     1871.34     1779.28     21.14 o 
   4   2   5      113.03      112.58      9.83 o 
   5   2   5      130.31      117.96      5.31 o 
   6   2   5       15.61       12.87      4.16 o 
   7   2   5       93.80      103.79     13.50 o 
   8   2   5       70.22       66.92      5.70 o 
   9   2   5      256.64      223.40      8.02 o 
  10   2   5        5.77       12.84      5.61 o 
  11   2   5        6.78       29.27     10.83 o 
  12   2   5        1.55       -2.54      7.72 o 
  13   2   5      147.75      150.68     11.83 o 
  14   2   5        0.00       -0.24     10.27 o 
 -14   3   5       57.04       62.90     10.23 o 
 -13   3   5       33.72       50.23      9.95 o 
 -12   3   5      103.65      113.38      9.06 o 
 -11   3   5       21.51       21.11      8.81 o 
 -10   3   5        0.17       12.84     19.10 o 
  -9   3   5       12.81       11.09      7.30 o 
  -8   3   5        2.29       37.82     22.39 o 
  -7   3   5      229.70      221.51      8.08 o 
  -6   3   5      590.77      568.19     13.88 o 
  -5   3   5      151.10      145.68     14.11 o 
  -4   3   5       74.82       65.38      4.90 o 
  -3   3   5        6.18        6.49      2.92 o 
  -2   3   5      121.61      122.94      4.11 o 
  -1   3   5        9.52        0.93      3.17 o 
   0   3   5       27.61       32.26      4.96 o 
   1   3   5      121.37       99.42      3.72 o 
   2   3   5     1560.48     1519.26     16.97 o 
   3   3   5       31.01       34.92      4.61 o 
   4   3   5      658.43      641.13     10.92 o 
   5   3   5       22.95       20.46      3.89 o 
   6   3   5        5.84       -2.55      4.01 o 
   7   3   5     1158.48     1098.33     16.58 o 
   8   3   5     1103.66     1058.87     16.56 o 
   9   3   5     1841.01     1683.86     24.35 o 
  10   3   5        1.66       -4.96      7.83 o 
  11   3   5      120.77      106.13      7.11 o 
  12   3   5        9.28       14.87      6.66 o 
  13   3   5        7.39       -0.53      9.23 o 
  14   3   5        0.39       -8.36      9.82 o 
 -14   4   5      222.14      204.55     13.07 o 
 -13   4   5        4.26       10.99      8.12 o 
 -12   4   5      575.38      508.41     16.30 o 
 -11   4   5       14.40       13.57      8.42 o 
 -10   4   5      304.94      289.74     12.23 o 
  -9   4   5        7.98       17.01     13.66 o 
  -8   4   5        5.05       -3.83      7.17 o 
  -7   4   5       28.32       26.00      6.38 o 
  -6   4   5     1123.21     1162.78     17.36 o 
  -5   4   5       57.61       62.57      8.54 o 
  -4   4   5      911.63      840.89     11.83 o 
  -3   4   5      240.96      246.29      5.54 o 
  -2   4   5       21.42       15.82      3.14 o 
  -1   4   5      166.98      164.69      4.56 o 
   0   4   5     1252.31     1166.83     13.78 o 
   1   4   5        0.55       -1.86      2.69 o 
   2   4   5      941.45      962.48     13.15 o 
   3   4   5        1.72        0.92      3.01 o 
   4   4   5     2870.16     2601.73     30.47 o 
   5   4   5        0.40        6.68      3.70 o 
   6   4   5      718.69      716.91     22.73 o 
   7   4   5       22.91       27.33      6.10 o 
   8   4   5      730.26      675.71     12.69 o 
   9   4   5       71.99       65.89      6.07 o 
  10   4   5      175.17      152.74      8.06 o 
  11   4   5        0.03        2.54      6.06 o 
  12   4   5        1.05        7.76      7.66 o 
  13   4   5        5.93       13.55      9.37 o 
 -14   5   5       29.07       34.81     10.73 o 
 -13   5   5       18.38       34.18     15.09 o 
 -12   5   5       16.82       23.43      7.57 o 
 -11   5   5        0.32        2.69      6.59 o 
 -10   5   5       37.08       37.66     13.77 o 
  -9   5   5        1.13       12.03      8.06 o 
  -8   5   5       15.71       13.07      6.77 o 
  -7   5   5      552.77      550.40     12.86 o 
  -6   5   5      316.31      317.92      8.19 o 
  -5   5   5       58.28       68.65      8.06 o 
  -4   5   5      127.58      125.97      4.97 o 
  -3   5   5     1220.68     1243.83     14.64 o 
  -2   5   5      227.10      233.37      5.32 o 
  -1   5   5       68.82       72.08      3.66 o 
   0   5   5      425.76      423.77      7.06 o 
   1   5   5        0.71       -2.63      2.63 o 
   2   5   5     2159.08     2046.74     21.76 o 
   3   5   5      179.98      182.42      5.04 o 
   4   5   5      300.33      282.74      6.72 o 
   5   5   5       48.47       47.75      4.25 o 
   6   5   5      647.38      599.53     11.85 o 
   7   5   5        7.75        8.10      4.57 o 
   8   5   5      457.77      483.61     10.59 o 
   9   5   5       34.37       39.34      6.82 o 
  10   5   5       85.13       77.36      7.33 o 
  11   5   5       38.60       52.88     10.76 o 
  12   5   5       21.47       32.83      8.24 o 
  13   5   5      101.91      112.85     14.42 o 
 -14   6   5       20.77       41.01      9.36 o 
 -13   6   5       39.84       42.95     11.80 o 
 -12   6   5       10.07       19.60      7.20 o 
 -11   6   5       35.53       31.58      8.09 o 
 -10   6   5        9.28        9.22      7.14 o 
  -9   6   5      460.54      452.98     15.29 o 
  -8   6   5       83.15       77.52      6.19 o 
  -7   6   5      179.27      175.59      7.59 o 
  -6   6   5        0.11        2.02      4.74 o 
  -5   6   5      247.48      271.83      7.35 o 
  -4   6   5       38.69       40.71      5.47 o 
  -3   6   5      605.76      692.32      9.77 o 
  -2   6   5       26.61       31.66      3.43 o 
  -1   6   5      993.59      934.70     11.73 o 
   0   6   5       49.17       55.71      3.53 o 
   1   6   5        2.84       -1.64      2.72 o 
   2   6   5      318.67      294.36      5.88 o 
   3   6   5        7.09       15.37      6.57 o 
   4   6   5       64.78       65.30      4.18 o 
   5   6   5      148.18      137.09      5.46 o 
   6   6   5      162.10      143.37      5.94 o 
   7   6   5      129.25      114.53      5.95 o 
   8   6   5       26.49       26.56      5.05 o 
   9   6   5     1925.66     1833.85     28.34 o 
  10   6   5        0.27        6.79      6.39 o 
  11   6   5        0.01        1.32      7.10 o 
  12   6   5       42.38       51.53      8.75 o 
  13   6   5      391.95      482.05     17.56 o 
 -14   7   5        0.93       16.22      8.91 o 
 -13   7   5        5.80       18.61     13.99 o 
 -12   7   5       11.26       11.43      7.04 o 
 -11   7   5       54.31       51.41      7.57 o 
 -10   7   5      154.08      145.01      8.88 o 
  -9   7   5      172.17      180.48      7.87 o 
  -8   7   5       50.31       56.51      7.34 o 
  -7   7   5       48.74       64.36     12.95 o 
  -6   7   5      113.58      104.64      6.15 o 
  -5   7   5       11.92       12.96      4.55 o 
  -4   7   5       34.47       24.27      4.17 o 
  -3   7   5       13.25       16.89      3.41 o 
  -2   7   5       27.17       31.32      3.25 o 
  -1   7   5     1069.26     1011.91     16.21 o 
   0   7   5      115.20      103.14      3.90 o 
   1   7   5      315.82      287.96      6.42 o 
   2   7   5      348.06      319.16      6.12 o 
   3   7   5      338.76      321.36      9.43 o 
   4   7   5        0.30       -3.11      3.11 o 
   5   7   5       83.03       77.13      7.63 o 
   6   7   5      209.64      193.73      6.73 o 
   7   7   5      515.96      464.43     11.73 o 
   8   7   5       22.04       17.48      6.12 o 
   9   7   5       48.75       33.85      6.69 o 
  10   7   5        3.61        7.64      6.63 o 
  11   7   5       12.02       29.07      8.00 o 
  12   7   5        3.94        7.09      8.95 o 
  13   7   5        0.68       -0.20     12.41 o 
 -14   8   5       10.29       17.36     10.50 o 
 -13   8   5        2.49        9.20      8.12 o 
 -12   8   5      105.95      115.66     14.85 o 
 -11   8   5       51.65       58.87     11.96 o 
 -10   8   5      266.29      243.42     17.75 o 
  -9   8   5        4.62        8.88      5.38 o 
  -8   8   5       24.48       23.53      5.36 o 
  -7   8   5      128.66      111.86      6.91 o 
  -6   8   5      123.31      124.38     13.23 o 
  -5   8   5       38.54       34.21      5.07 o 
  -4   8   5        8.10        4.30      7.57 o 
  -3   8   5        4.52       10.91      6.12 o 
  -2   8   5      161.17      147.23      5.18 o 
  -1   8   5      210.37      232.74      5.51 o 
   0   8   5       18.25       18.18      3.09 o 
   1   8   5      100.40      101.96      3.96 o 
   2   8   5     1533.18     1517.42     17.15 o 
   3   8   5      110.51      113.08      4.22 o 
   4   8   5      126.62      124.30      5.40 o 
   5   8   5       58.05       46.89      6.10 o 
   6   8   5      380.43      344.27     10.17 o 
   7   8   5      154.02      138.65      7.55 o 
   8   8   5      117.39      120.01      7.47 o 
   9   8   5       61.96       57.39      6.87 o 
  10   8   5       89.01       77.67      8.92 o 
  11   8   5        5.63        2.67      7.22 o 
  12   8   5        0.91       -5.23     14.05 o 
  13   8   5       17.21       27.91      9.33 o 
 -13   9   5        0.03       10.43      8.76 o 
 -12   9   5       37.30       26.83      7.81 o 
 -11   9   5       25.68       21.47      6.88 o 
 -10   9   5       33.21       39.58      7.00 o 
  -9   9   5        0.69        2.89      5.53 o 
  -8   9   5        0.77        3.36      5.28 o 
  -7   9   5       22.43       19.16      7.24 o 
  -6   9   5      136.28      121.45      9.21 o 
  -5   9   5        6.59       13.96      7.81 o 
  -4   9   5      212.58      210.12      6.73 o 
  -3   9   5       22.17       27.41      5.45 o 
  -2   9   5       51.44       40.31      3.64 o 
  -1   9   5       88.04       82.73      6.36 o 
   0   9   5       29.85       30.19      6.26 o 
   1   9   5      106.52      107.86      4.27 o 
   2   9   5     1983.91     1894.64     20.55 o 
   3   9   5        5.72        6.52      4.28 o 
   4   9   5       63.12       65.68      6.21 o 
   5   9   5        0.02        3.06      4.86 o 
   6   9   5     6067.78     5568.07     68.80 o 
   7   9   5       71.15       54.62      6.19 o 
   8   9   5      253.69      236.56     10.14 o 
   9   9   5       10.21        9.13      8.22 o 
  10   9   5      113.53      105.73      8.81 o 
  11   9   5        9.36        0.03      7.48 o 
  12   9   5       59.48       34.49      8.61 o 
  13   9   5        0.27        5.33      9.20 o 
 -13  10   5       69.24       68.25      9.47 o 
 -12  10   5       12.98       10.24      9.03 o 
 -11  10   5       62.97       73.18     15.02 o 
 -10  10   5        0.57       -1.51      6.15 o 
  -9  10   5       21.06       28.96      7.04 o 
  -8  10   5        9.58       10.61      5.53 o 
  -7  10   5        3.74       12.45      9.00 o 
  -6  10   5       21.71       18.86      4.97 o 
  -5  10   5      376.92      350.04      9.06 o 
  -4  10   5        6.89       12.35      4.53 o 
  -3  10   5      441.53      452.48      9.30 o 
  -2  10   5       11.61       11.16      4.03 o 
  -1  10   5     1273.05     1327.42     15.41 o 
   0  10   5        6.31        9.21      3.28 o 
   1  10   5      235.00      231.52      6.74 o 
   2  10   5        6.81        7.56      4.12 o 
   3  10   5      536.55      554.69     11.01 o 
   4  10   5       77.23       69.20      5.77 o 
   5  10   5       57.18       44.52      5.53 o 
   6  10   5        0.00       -5.54      5.54 o 
   7  10   5     1130.85     1056.29     19.11 o 
   8  10   5      122.46      129.21      7.81 o 
   9  10   5      432.71      434.20     19.36 o 
  10  10   5       77.60       71.26      8.31 o 
  11  10   5       11.12       24.11      8.76 o 
  12  10   5       32.62       22.53      9.21 o 
  13  10   5      364.20      456.77     16.50 o 
 -13  11   5        1.46       11.89     15.51 o 
 -12  11   5        6.07       15.11     15.43 o 
 -11  11   5       90.62      100.92      8.55 o 
 -10  11   5        0.11       16.53      8.87 o 
  -9  11   5      166.36      158.84     10.85 o 
  -8  11   5        5.98       12.70      6.39 o 
  -7  11   5       75.19       86.18      8.53 o 
  -6  11   5       11.21       13.12      4.96 o 
  -5  11   5       42.46       43.00      6.48 o 
  -4  11   5       28.45       22.00      4.43 o 
  -3  11   5       93.88       88.60      7.14 o 
  -2  11   5        2.83        6.94      3.83 o 
  -1  11   5      931.51      897.25     12.05 o 
   0  11   5       25.33       25.47      4.15 o 
   1  11   5      834.56      881.59     13.83 o 
   2  11   5        9.45        8.97      4.04 o 
   3  11   5        1.67        0.83      3.44 o 
   4  11   5        0.34        2.24      4.58 o 
   5  11   5      206.82      179.61      7.79 o 
   6  11   5       21.88       13.56      5.65 o 
   7  11   5     1229.81     1124.24     20.05 o 
   8  11   5       39.52       37.52      6.60 o 
   9  11   5      448.73      428.95     12.44 o 
  10  11   5        7.16       11.41      8.44 o 
  11  11   5       41.14       37.11      8.46 o 
  12  11   5        3.82       10.75     10.22 o 
  13  11   5      247.13      339.87     14.81 o 
 -13  12   5        5.92        7.73      8.53 o 
 -12  12   5        4.84       18.13      8.12 o 
 -11  12   5       42.71       40.18      7.55 o 
 -10  12   5        3.29       10.32      7.39 o 
  -9  12   5        3.01       -0.39      7.85 o 
  -8  12   5       86.88       89.51      6.69 o 
  -7  12   5       10.75       15.51      6.81 o 
  -6  12   5      142.35      144.28      8.86 o 
  -5  12   5      154.62      148.82      6.89 o 
  -4  12   5       50.24       46.08      4.66 o 
  -3  12   5      294.72      299.43      7.42 o 
  -2  12   5      265.99      267.38      8.08 o 
  -1  12   5      412.98      443.70     10.24 o 
   0  12   5       44.99       41.29      4.36 o 
   1  12   5        7.38       12.47      4.06 o 
   2  12   5       23.97       22.39      4.32 o 
   3  12   5       64.19       65.55      5.01 o 
   4  12   5      103.59       93.21      6.19 o 
   5  12   5       79.26       76.36      6.37 o 
   6  12   5      798.15      728.73     15.07 o 
   7  12   5      208.31      173.24      8.35 o 
   8  12   5      640.86      570.69     13.91 o 
   9  12   5      131.52      102.66      7.91 o 
  10  12   5       25.78       18.29      7.45 o 
  11  12   5       17.03       18.86      8.18 o 
  12  12   5       40.65       39.77      9.51 o 
  13  12   5       19.22       30.41     11.25 o 
 -13  13   5       20.40       28.78      9.17 o 
 -12  13   5       14.86       20.99      8.11 o 
 -11  13   5        8.29        4.88      7.13 o 
 -10  13   5       20.55       13.86     10.47 o 
  -9  13   5        0.16        2.50      6.03 o 
  -8  13   5       13.92        1.26      5.28 o 
  -7  13   5       11.73        7.29      5.37 o 
  -6  13   5       11.59        7.55      5.26 o 
  -5  13   5        0.96        9.09      9.74 o 
  -4  13   5       58.21       57.80      5.02 o 
  -3  13   5       48.70       52.23      6.22 o 
  -2  13   5      289.50      255.22      8.01 o 
  -1  13   5        0.01        3.61      4.54 o 
   0  13   5      162.44      154.90      5.91 o 
   1  13   5        2.39        6.38      4.03 o 
   2  13   5       57.69       55.17      4.88 o 
   3  13   5       41.47       34.01      4.80 o 
   4  13   5      125.97       96.50      6.52 o 
   5  13   5        5.59        5.88      5.81 o 
   6  13   5      182.28      204.75      8.51 o 
   7  13   5        1.41       -2.65      5.56 o 
   8  13   5       83.23       60.67      6.84 o 
   9  13   5        1.66        6.67      7.04 o 
  10  13   5        0.09        4.21      7.34 o 
  11  13   5        0.11       -4.36      7.98 o 
  12  13   5       77.98      105.46     10.93 o 
 -13  14   5       17.05       21.95      8.97 o 
 -12  14   5        0.85        7.55      8.28 o 
 -11  14   5        0.07       -5.24      8.22 o 
 -10  14   5        0.04        7.97      7.33 o 
  -9  14   5        0.18        3.82      8.45 o 
  -8  14   5       11.53       17.25      8.70 o 
  -7  14   5        3.75        3.97      5.17 o 
  -6  14   5      678.01      680.03     16.06 o 
  -5  14   5      116.13       99.71      8.26 o 
  -4  14   5      977.10      912.08     17.76 o 
  -3  14   5      165.10      178.48      8.12 o 
  -2  14   5       10.57        9.19      5.22 o 
  -1  14   5      127.31      129.08      6.49 o 
   0  14   5       32.09       37.57      5.21 o 
   1  14   5      189.16      203.09      6.71 o 
   2  14   5       41.61       35.69      4.58 o 
   3  14   5        6.92        2.93      4.66 o 
   4  14   5      352.77      333.91     10.09 o 
   5  14   5      570.96      538.09     12.62 o 
   6  14   5       43.98       44.40      6.13 o 
   7  14   5       70.12       57.13      6.60 o 
   8  14   5      165.21      153.59      8.50 o 
   9  14   5       14.69        7.72      7.12 o 
  10  14   5       10.64       13.73      7.93 o 
  11  14   5       24.09       23.32      8.47 o 
  12  14   5       12.73       11.41      9.11 o 
 -12  15   5       12.65       30.78      8.73 o 
 -11  15   5        7.20        9.87     17.31 o 
 -10  15   5        4.10       -1.27     13.36 o 
  -9  15   5       14.30       17.75      6.48 o 
  -8  15   5        5.18       12.78      9.56 o 
  -7  15   5       12.47        3.16      7.26 o 
  -6  15   5        1.07        1.36      6.91 o 
  -5  15   5       34.72       27.45      7.09 o 
  -4  15   5        0.87        3.13      6.52 o 
  -3  15   5       13.15       23.32      7.53 o 
  -2  15   5        4.72        0.26      5.22 o 
  -1  15   5       89.04       89.13      6.13 o 
   0  15   5        0.01       -4.64      4.64 o 
   1  15   5        0.43        6.40      4.34 o 
   2  15   5        0.04       -2.94      4.36 o 
   3  15   5      209.53      214.49      7.82 o 
   4  15   5       45.03       46.20      8.72 o 
   5  15   5      504.47      467.35     11.92 o 
   6  15   5        0.03        0.66      5.65 o 
   7  15   5       15.33        4.68      5.74 o 
   8  15   5       14.25       12.62      6.53 o 
   9  15   5        5.56        5.31      7.07 o 
  10  15   5        0.31       -4.19      7.47 o 
  11  15   5       39.12       27.33      8.74 o 
  12  15   5        0.26       -4.97      8.97 o 
 -12  16   5        2.95       -3.18     28.47 o 
 -11  16   5       37.61       35.03     15.63 o 
 -10  16   5       86.79       88.38     11.96 o 
  -9  16   5       54.02       62.35     15.43 o 
  -8  16   5        1.92       -2.15     12.02 o 
  -7  16   5        0.02       11.10     23.20 o 
  -6  16   5       67.61       53.67     10.03 o 
  -5  16   5       94.11       90.59      8.57 o 
  -4  16   5      317.37      320.55     12.07 o 
  -3  16   5       88.81       79.47      6.94 o 
  -2  16   5      162.05      157.53      7.90 o 
  -1  16   5       14.31       11.74      5.09 o 
   0  16   5       69.45       71.54      7.03 o 
   1  16   5       51.48       55.19      5.84 o 
   2  16   5      169.63      149.01      6.56 o 
   3  16   5       71.81       75.48      5.91 o 
   4  16   5     2313.66     2211.87     32.05 o 
   5  16   5       59.55       56.47      6.44 o 
   6  16   5      151.12      141.50      7.86 o 
   7  16   5       31.58       24.08      6.38 o 
   8  16   5        0.92        9.06      7.10 o 
   9  16   5       13.98        9.50      7.14 o 
  10  16   5       60.79       63.98      8.82 o 
  11  16   5       22.54       35.35      8.99 o 
  12  16   5       25.29       29.24      9.72 o 
 -12  17   5      110.17      109.44     44.33 o 
 -11  17   5       35.78       28.41     10.70 o 
 -10  17   5      286.08      237.53     21.33 o 
  -9  17   5       26.47       32.38     11.00 o 
  -8  17   5      177.03      171.90     14.85 o 
  -7  17   5        1.02       14.95      9.64 o 
  -6  17   5       64.26       77.15     10.35 o 
  -5  17   5        6.91        5.81      7.45 o 
  -4  17   5      311.01      306.52     12.04 o 
  -3  17   5        0.09        5.36      6.03 o 
  -2  17   5       60.13       64.33      6.52 o 
  -1  17   5        5.22        5.17      5.08 o 
   0  17   5      422.26      417.90     10.77 o 
   1  17   5       13.74       11.64      5.38 o 
   2  17   5       26.77       38.45      5.22 o 
   3  17   5       31.81       16.88      5.36 o 
   4  17   5     1036.04     1055.96     19.07 o 
   5  17   5        5.65       12.23      5.79 o 
   6  17   5      151.61      140.98      8.36 o 
   7  17   5        6.79       12.03      6.22 o 
   8  17   5     1066.15      917.77     22.51 o 
   9  17   5        6.63        9.39      7.53 o 
  10  17   5      118.53      144.29     10.66 o 
  11  17   5        3.92        9.89      8.88 o 
 -11  18   5       40.25       40.45     16.51 o 
 -10  18   5        4.70       -0.83     20.70 o 
  -9  18   5       99.44       94.22     10.22 o 
  -8  18   5       72.48       68.31     10.10 o 
  -7  18   5       41.34       46.79      8.92 o 
  -6  18   5     1027.18      981.28     26.81 o 
  -5  18   5     1120.12     1089.07     24.30 o 
  -4  18   5     2024.46     1962.17     35.90 o 
  -3  18   5      136.20      126.64      9.39 o 
  -2  18   5      161.53      157.45      8.13 o 
  -1  18   5       22.44       21.82      6.22 o 
   0  18   5      126.08      126.68      7.23 o 
   1  18   5       78.59       77.26      6.61 o 
   2  18   5      216.65      209.31      8.45 o 
   3  18   5       19.57       21.88      5.57 o 
   4  18   5      164.93      169.33      8.28 o 
   5  18   5        4.10        6.25      6.04 o 
   6  18   5       23.62       23.49      6.41 o 
   7  18   5       16.46       25.33      8.06 o 
   8  18   5      120.45      104.84      9.01 o 
   9  18   5        1.43        4.59      7.60 o 
  10  18   5        4.29        3.09     15.34 o 
  11  18   5       75.14       92.36     10.53 o 
 -11  19   5      168.48      187.00     31.16 o 
 -10  19   5        4.91       10.60     17.83 o 
  -9  19   5       28.23       28.43      9.24 o 
  -8  19   5        1.92        8.90      8.69 o 
  -7  19   5        2.41        1.51      8.25 o 
  -6  19   5        3.07        2.66     10.22 o 
  -5  19   5      421.97      375.62     14.13 o 
  -4  19   5       69.19       66.99     10.80 o 
  -3  19   5        0.02       -6.51      6.71 o 
  -2  19   5        2.40       -2.02      5.91 o 
  -1  19   5      190.84      192.91      9.13 o 
   0  19   5      107.77      115.59      7.22 o 
   1  19   5      581.28      596.58     13.48 o 
   2  19   5       24.47       29.35      7.58 o 
   3  19   5       69.31       91.89      6.62 o 
   4  19   5        2.82        3.83      4.72 o 
   5  19   5       30.98       38.93      6.65 o 
   6  19   5       29.58       33.13      6.70 o 
   7  19   5       38.50       29.08      7.16 o 
   8  19   5        9.37       12.49      7.61 o 
   9  19   5        6.21       19.81      7.97 o 
  10  19   5        2.10        5.52      8.25 o 
  11  19   5       90.68      115.78     11.06 o 
 -11  20   5      358.55      320.13     17.26 o 
 -10  20   5        5.48        8.53     22.91 o 
  -9  20   5      157.44      136.06     12.20 o 
  -8  20   5       80.01       80.67     10.30 o 
  -7  20   5      147.77      129.43     10.67 o 
  -6  20   5        5.84       -4.76      8.49 o 
  -5  20   5      182.19      165.23     10.70 o 
  -4  20   5      182.84      166.30     10.25 o 
  -3  20   5        5.63        2.59      7.22 o 
  -2  20   5        3.19        3.76      6.25 o 
  -1  20   5        0.06       -6.76      6.76 o 
   0  20   5      141.88      125.49      7.57 o 
   1  20   5     1056.18     1032.21     18.77 o 
   2  20   5     1066.10     1009.65     18.66 o 
   3  20   5      983.66      923.96     18.81 o 
   4  20   5        0.36        0.52      5.72 o 
   5  20   5       13.07       14.38      6.51 o 
   6  20   5       93.30       91.66      7.93 o 
   7  20   5        6.48        9.80      7.25 o 
   8  20   5       29.72       23.45      7.88 o 
   9  20   5       30.21       35.16      8.53 o 
  10  20   5        0.59       12.67      8.73 o 
 -10  21   5       83.73       75.46     11.80 o 
  -9  21   5       11.69       22.82     13.36 o 
  -8  21   5       44.23       38.79      9.48 o 
  -7  21   5       50.53       54.52      9.75 o 
  -6  21   5       14.02       27.05     13.44 o 
  -5  21   5       15.21        4.54      8.16 o 
  -4  21   5      420.38      374.56     13.92 o 
  -3  21   5       16.63       22.54      8.87 o 
  -2  21   5       11.82        8.08      6.58 o 
  -1  21   5        3.26        3.04      6.31 o 
   0  21   5        0.96       -2.51      6.59 o 
   1  21   5      481.52      473.07     12.39 o 
   2  21   5     1395.74     1378.32     23.05 o 
   3  21   5      337.23      324.72     11.17 o 
   4  21   5      149.97      126.27      7.78 o 
   5  21   5        1.31        4.72      6.34 o 
   6  21   5      339.43      333.36     11.54 o 
   7  21   5       14.17       17.60      7.49 o 
   8  21   5       73.41       78.61      9.09 o 
   9  21   5       59.89       62.57     12.92 o 
  10  21   5        0.82       -2.08      8.89 o 
 -10  22   5       73.88       84.42     12.18 o 
  -9  22   5       20.27       33.55     10.63 o 
  -8  22   5        0.11       -6.22      9.56 o 
  -7  22   5       72.25       63.98     10.19 o 
  -6  22   5       88.80       76.28     10.02 o 
  -5  22   5        3.50        3.60      8.45 o 
  -4  22   5      556.20      520.26     16.35 o 
  -3  22   5       87.97       83.74     10.93 o 
  -2  22   5       24.28       26.50      7.06 o 
  -1  22   5       13.88       14.36     10.30 o 
   0  22   5      847.73      842.45     18.54 o 
   1  22   5      287.21      271.09     10.17 o 
   2  22   5      585.21      519.14     13.23 o 
   3  22   5      115.51      109.92      8.20 o 
   4  22   5      297.70      279.32     10.93 o 
   5  22   5      111.24      115.20      8.36 o 
   6  22   5       21.25       14.57      6.98 o 
   7  22   5        0.43        9.64      7.37 o 
   8  22   5      101.57      100.00     10.16 o 
   9  22   5       19.82       29.46     10.18 o 
  10  22   5        7.52       44.55     22.72 o 
  -9  23   5       75.79       93.44     11.78 o 
  -8  23   5        2.11        5.37     10.27 o 
  -7  23   5      161.58      139.21     12.46 o 
  -6  23   5       24.03       18.40      8.89 o 
  -5  23   5        4.55        2.53     15.56 o 
  -4  23   5       87.95       77.03      9.85 o 
  -3  23   5        8.63        9.54      8.23 o 
  -2  23   5       56.09       54.99     10.15 o 
  -1  23   5      205.13      193.47      9.81 o 
   0  23   5       40.47       38.18      7.79 o 
   1  23   5     1977.06     1963.34     32.99 o 
   2  23   5       84.35       80.39      7.68 o 
   3  23   5      179.90      167.55      9.27 o 
   4  23   5        0.19       11.50      6.96 o 
   5  23   5      912.51      881.67     18.42 o 
   6  23   5        6.07       25.42      7.42 o 
   7  23   5      118.89      144.06     10.24 o 
   8  23   5        6.15       30.23      8.58 o 
   9  23   5      109.92      129.03     11.11 o 
  -9  24   5        2.83       20.74     10.78 o 
  -8  24   5        1.48       14.93     10.39 o 
  -7  24   5      412.89      385.33     17.02 o 
  -6  24   5       14.29       10.51      9.98 o 
  -5  24   5       34.28       26.75      9.78 o 
  -4  24   5        0.67       -4.40      8.67 o 
  -3  24   5      229.91      207.16     11.56 o 
  -2  24   5       95.54       87.61      9.86 o 
  -1  24   5        0.00       -6.58      6.86 o 
   0  24   5        1.00        5.26      7.19 o 
   1  24   5      339.23      327.91     12.21 o 
   2  24   5       42.77       40.05      7.60 o 
   3  24   5      122.77      117.96      9.44 o 
   4  24   5        6.47        7.18      7.42 o 
   5  24   5        7.87       19.01      7.92 o 
   6  24   5       28.42       25.29      8.10 o 
   7  24   5       14.08       18.16      9.12 o 
   8  24   5       11.48       30.60      8.68 o 
   9  24   5       23.06      100.68     25.39 o 
  -8  25   5       10.43       18.19     10.65 o 
  -7  25   5      175.81      177.43     33.19 o 
  -6  25   5       53.36       57.70     12.34 o 
  -5  25   5        0.45       -3.69      9.11 o 
  -4  25   5       48.13       47.14      9.69 o 
  -3  25   5      200.07      180.56     11.57 o 
  -2  25   5      366.85      333.54     13.73 o 
  -1  25   5       11.06        4.72      8.13 o 
   0  25   5      524.05      427.65     13.67 o 
   1  25   5      285.06      282.15     11.81 o 
   2  25   5      202.35      209.98     10.92 o 
   3  25   5      161.52      171.98      9.66 o 
   4  25   5       31.32       38.03      7.86 o 
   5  25   5        5.69       15.41      9.71 o 
   6  25   5      210.61      234.51     18.42 o 
   7  25   5       39.08       59.34      9.12 o 
   8  25   5        9.34       17.93      9.20 o 
  -8  26   5       26.33       35.49     17.57 o 
  -7  26   5        0.27       -8.03     11.17 o 
  -6  26   5       31.28       51.63     15.34 o 
  -5  26   5        3.13        3.09     10.06 o 
  -4  26   5      236.30      218.20     13.61 o 
  -3  26   5        0.12       -3.83      9.16 o 
  -2  26   5      339.64      332.20     13.94 o 
  -1  26   5       12.11        3.21      8.34 o 
   0  26   5        9.82        5.68      7.79 o 
   1  26   5        0.53        6.38      7.95 o 
   2  26   5      348.46      347.18     13.10 o 
   3  26   5        4.87       22.57      8.01 o 
   4  26   5        2.89       -0.11      8.01 o 
   5  26   5        9.18       33.84      9.37 o 
   6  26   5      110.87      132.30     14.70 o 
   7  26   5        0.02       14.85      9.02 o 
  -7  27   5       52.57       48.71     12.25 o 
  -6  27   5        1.77       12.65     11.91 o 
  -5  27   5        8.95       13.94     10.22 o 
  -4  27   5        5.76       10.95     10.44 o 
  -3  27   5      175.20      153.77     12.77 o 
  -2  27   5      184.14      167.78     14.03 o 
  -1  27   5      107.76       91.46      9.99 o 
   0  27   5       15.90       20.88      8.65 o 
   1  27   5       20.28       33.27      9.33 o 
   2  27   5      210.91      191.27     11.76 o 
   3  27   5      252.73      263.60     14.14 o 
   4  27   5       32.37       36.31     14.98 o 
   5  27   5      149.81      141.28     12.31 o 
   6  27   5       10.97       31.21     10.94 o 
   7  27   5     1108.29     1369.49     33.01 o 
  -6  28   5        0.53       15.44     11.60 o 
  -5  28   5      239.94      230.74     14.63 o 
  -4  28   5        0.24       -5.13     10.29 o 
  -3  28   5       21.30       22.75     11.04 o 
  -2  28   5        4.08       18.35     10.05 o 
  -1  28   5       44.80       42.96      9.86 o 
   0  28   5       14.08       21.46      9.69 o 
   1  28   5       40.57       54.99      9.94 o 
   2  28   5       11.78       21.33      9.79 o 
   3  28   5       97.76       93.34     11.85 o 
   4  28   5        4.43       15.76      9.32 o 
   5  28   5        6.27       12.24     10.81 o 
   6  28   5        0.22       -1.99     12.86 o 
  -5  29   5        0.14       34.86     13.68 o 
  -4  29   5        0.87       11.33     10.60 o 
  -3  29   5        0.43       12.00     11.14 o 
  -2  29   5       23.22       55.76     10.69 o 
  -1  29   5       67.35       55.53     12.56 o 
   0  29   5        9.27       16.45     10.70 o 
   1  29   5       45.36       55.04     10.60 o 
   2  29   5        8.22       28.79     10.12 o 
   3  29   5       49.29       33.19     12.44 o 
   4  29   5        8.78       14.79     15.94 o 
   5  29   5        2.94       15.51     10.70 o 
  -4  30   5      111.81      108.98     13.06 o 
  -3  30   5        5.22       15.47     11.00 o 
  -2  30   5      168.81      185.27     35.19 o 
  -1  30   5       18.78       40.55     10.75 o 
   0  30   5      108.68       93.03     12.13 o 
   1  30   5        1.78       17.76     10.93 o 
   2  30   5       35.54       39.19     10.86 o 
   3  30   5        0.30       16.52     11.05 o 
  -2  31   5       77.03      101.20     12.69 o 
  -1  31   5       25.81       46.23     11.23 o 
   0  31   5      167.47      183.54     14.49 o 
   1  31   5      182.79      172.83     13.13 o 
 -13   0   6       42.95       68.61     14.26 o 
 -12   0   6       56.72       83.31     13.81 o 
 -11   0   6        3.15       -5.43     18.04 o 
 -10   0   6       14.14       25.18      9.68 o 
  -9   0   6        1.90       11.81      9.58 o 
  -8   0   6       85.61       85.22     15.30 o 
  -7   0   6       27.00       30.13      8.15 o 
  -6   0   6    21993.40    22019.28    458.86 o 
  -5   0   6       29.36       34.20     17.62 o 
  -4   0   6      749.91      676.01     14.20 o 
  -3   0   6       10.99        4.81      8.59 o 
  -2   0   6      211.55      200.50      7.76 o 
  -1   0   6        6.31       10.46      5.03 o 
   0   0   6        0.07       -5.62      5.73 o 
   1   0   6       34.51       42.57      5.36 o 
   2   0   6       35.54       36.19      5.83 o 
   3   0   6        0.12       -2.83     11.90 o 
   4   0   6        4.86        5.92      5.19 o 
   5   0   6       15.75       -1.52     11.51 o 
   6   0   6      102.06      118.03     16.37 o 
   7   0   6       68.50       69.14      7.89 o 
   8   0   6       76.75       78.77      8.74 o 
   9   0   6        1.58        6.54      7.25 o 
  10   0   6      108.98      166.51     11.30 o 
  11   0   6        1.51        6.25      8.86 o 
  12   0   6      720.81      831.01     23.54 o 
  13   0   6        2.25      -18.71     18.71 o 
 -13   1   6       82.57       85.11     10.55 o 
 -12   1   6        0.10       11.78      8.34 o 
 -11   1   6        4.07        7.00      7.00 o 
 -10   1   6       10.11       17.75      6.87 o 
  -9   1   6       45.61       42.06     10.53 o 
  -8   1   6       12.22       22.71      8.00 o 
  -7   1   6        6.39        8.76      6.20 o 
  -6   1   6      459.70      500.59     19.03 o 
  -5   1   6       25.95       42.04     14.37 o 
  -4   1   6       49.23       65.53      4.99 o 
  -3   1   6        0.37       -4.32      4.32 o 
  -2   1   6       30.01       29.19      3.71 o 
  -1   1   6       31.70       34.87      3.75 o 
   0   1   6      163.54      151.47      4.81 o 
   1   1   6       23.95       20.61      3.59 o 
   2   1   6        0.01        0.83      3.26 o 
   3   1   6      135.80      132.99      7.20 o 
   4   1   6       31.88       29.68      4.09 o 
   5   1   6        1.75       11.05      9.48 o 
   6   1   6     3129.38     3015.31     35.90 o 
   7   1   6      259.64      222.05      7.64 o 
   8   1   6     1442.31     1462.81     21.37 o 
   9   1   6       10.86       12.20      5.33 o 
  10   1   6      202.66      205.08      8.41 o 
  11   1   6       64.73       73.48      7.21 o 
  12   1   6        0.00        4.72      9.02 o 
  13   1   6        0.05       -5.57     15.91 o 
 -13   2   6       48.46       52.92      9.77 o 
 -12   2   6        1.58       -0.45      7.94 o 
 -11   2   6       96.44       91.39      8.47 o 
 -10   2   6        5.93        8.72      6.73 o 
  -9   2   6        7.24        7.90     13.89 o 
  -8   2   6        4.28        9.11      7.19 o 
  -7   2   6      145.55      156.06      7.93 o 
  -6   2   6       13.47      210.34     51.23 o 
  -5   2   6     3206.07     3176.28     37.70 o 
  -4   2   6       31.66       32.61      6.62 o 
  -3   2   6       22.80       31.21      5.87 o 
  -2   2   6        2.21        3.25      3.52 o 
  -1   2   6      234.90      235.86      5.98 o 
   0   2   6       13.37       10.63      3.31 o 
   1   2   6      156.50      144.71      5.04 o 
   2   2   6        3.18       -0.30      3.42 o 
   3   2   6     1505.10     1464.67     18.26 o 
   4   2   6        3.02        1.28      3.60 o 
   5   2   6     1561.93     1481.72     20.89 o 
   6   2   6       91.20      103.99      9.49 o 
   7   2   6      180.62      194.37      7.34 o 
   8   2   6       20.64       18.45      5.54 o 
   9   2   6      152.69      154.66      7.30 o 
  10   2   6        3.03       17.78      6.00 o 
  11   2   6        7.95       16.74     15.57 o 
  12   2   6        0.72        9.91      8.60 o 
  13   2   6      139.68      204.63     19.33 o 
 -13   3   6      300.44      310.26     15.12 o 
 -12   3   6        4.43       11.06      7.99 o 
 -11   3   6       37.84       40.97      7.66 o 
 -10   3   6       33.17       44.28      7.72 o 
  -9   3   6        0.37       -4.41      6.55 o 
  -8   3   6       32.89       51.01      8.84 o 
  -7   3   6      677.75      704.77     15.67 o 
  -6   3   6       61.53       77.00     10.31 o 
  -5   3   6        2.64       12.36     15.43 o 
  -4   3   6       95.73      125.58     15.51 o 
  -3   3   6      145.97      150.23      5.38 o 
  -2   3   6        0.76        6.55      5.33 o 
  -1   3   6       18.76       20.08      3.69 o 
   0   3   6       14.45       12.20      3.52 o 
   1   3   6      724.57      697.82     10.20 o 
   2   3   6        5.37       14.46      3.60 o 
   3   3   6     1044.72      984.82     13.71 o 
   4   3   6       50.27       41.16      4.16 o 
   5   3   6       65.06       53.37      5.27 o 
   6   3   6      425.41      406.19      9.49 o 
   7   3   6     2081.95     1938.09     25.71 o 
   8   3   6      748.67      655.68     12.93 o 
   9   3   6       50.65       43.98      5.85 o 
  10   3   6       61.74       67.17      8.04 o 
  11   3   6        6.86        9.96      7.85 o 
  12   3   6        0.76       -0.31      8.71 o 
 -13   4   6       37.32       38.30      9.87 o 
 -12   4   6       96.54       93.12      9.43 o 
 -11   4   6        3.26       13.99      7.25 o 
 -10   4   6      147.57      175.16     19.71 o 
  -9   4   6        0.01        2.10      6.43 o 
  -8   4   6      536.07      564.09     14.43 o 
  -7   4   6        4.23       11.45      9.62 o 
  -6   4   6     1017.79      994.71     15.88 o 
  -5   4   6      108.69      114.79     13.78 o 
  -4   4   6     3342.61     3353.84     45.59 o 
  -3   4   6        0.00        2.53      3.64 o 
  -2   4   6     1316.59     1333.84     16.10 o 
  -1   4   6      108.19      104.70      4.58 o 
   0   4   6        3.30        1.16      3.49 o 
   1   4   6       82.23       81.25      4.26 o 
   2   4   6      249.90      244.70      6.31 o 
   3   4   6       92.49       95.79      4.64 o 
   4   4   6       14.14       15.53      3.86 o 
   5   4   6       59.41       53.09      4.92 o 
   6   4   6       72.61       64.96      6.69 o 
   7   4   6       23.79       39.66      9.33 o 
   8   4   6      123.05      147.68      8.45 o 
   9   4   6        8.73       11.25      8.92 o 
  10   4   6        3.99        9.89      7.11 o 
  11   4   6        4.22        9.12      7.86 o 
  12   4   6       65.34      101.66     10.50 o 
 -13   5   6        0.04       32.91      9.36 o 
 -12   5   6       40.79       46.18      8.89 o 
 -11   5   6        2.15        6.82      7.24 o 
 -10   5   6       11.67        2.96      6.85 o 
  -9   5   6        9.98       14.67      6.59 o 
  -8   5   6      289.44      314.31     11.46 o 
  -7   5   6        0.80       -1.82      5.28 o 
  -6   5   6        0.13        5.64     12.53 o 
  -5   5   6      236.26      215.77     11.25 o 
  -4   5   6     2980.61     3083.06     36.39 o 
  -3   5   6      122.80      114.35      5.61 o 
  -2   5   6      169.13      155.64      8.84 o 
  -1   5   6       60.57       65.17      4.22 o 
   0   5   6       43.46       40.51      3.93 o 
   1   5   6      489.89      490.35      9.16 o 
   2   5   6      378.73      367.98      7.56 o 
   3   5   6       32.17       26.89      3.77 o 
   4   5   6      116.20      115.64      5.06 o 
   5   5   6       69.47       73.69      8.35 o 
   6   5   6        4.46        8.06      6.47 o 
   7   5   6       36.35       40.34      6.39 o 
   8   5   6       37.75       37.47      6.76 o 
   9   5   6        3.64       10.99      6.22 o 
  10   5   6       90.07      106.06      8.67 o 
  11   5   6        5.55        8.92      8.48 o 
  12   5   6      389.25      426.82     15.54 o 
 -13   6   6      110.60       97.04     10.83 o 
 -12   6   6        3.61       16.00      8.01 o 
 -11   6   6       27.20       42.25      8.68 o 
 -10   6   6        5.74       20.53      7.21 o 
  -9   6   6      127.11      137.48      9.05 o 
  -8   6   6        0.65       24.37     10.69 o 
  -7   6   6      113.36      104.66      7.21 o 
  -6   6   6       54.19       48.30      6.11 o 
  -5   6   6      106.42      100.00     10.51 o 
  -4   6   6      282.44      304.21     13.01 o 
  -3   6   6       43.64       47.90      4.40 o 
  -2   6   6       48.64       47.92      6.82 o 
  -1   6   6      202.91      208.59      5.71 o 
   0   6   6       15.94        6.37      4.83 o 
   1   6   6     1064.71     1010.65     13.20 o 
   2   6   6        0.20       -2.52      3.42 o 
   3   6   6       58.30       51.39      4.29 o 
   4   6   6        0.77        4.55      3.82 o 
   5   6   6     1400.66     1295.98     21.44 o 
   6   6   6       12.85       13.86      5.68 o 
   7   6   6      326.99      281.10      9.93 o 
   8   6   6      359.05      339.77     11.14 o 
   9   6   6       10.72       15.11      6.77 o 
  10   6   6        0.03       -4.87      9.62 o 
  11   6   6      132.01      156.84     10.75 o 
  12   6   6       46.96       78.30     15.56 o 
 -13   7   6       17.08       32.39      9.73 o 
 -12   7   6        0.44       13.94      8.43 o 
 -11   7   6      338.05      301.80     21.69 o 
 -10   7   6       21.44       28.36      6.98 o 
  -9   7   6      195.44      204.37     10.41 o 
  -8   7   6        2.64       29.28     19.06 o 
  -7   7   6       41.16       49.86      6.25 o 
  -6   7   6        2.52        4.42      5.49 o 
  -5   7   6       28.44       30.23      8.36 o 
  -4   7   6        8.51       19.02      4.77 o 
  -3   7   6       27.63       27.14      4.30 o 
  -2   7   6       32.27       36.14      4.13 o 
  -1   7   6      256.22      239.69      6.02 o 
   0   7   6      125.33      115.43      5.93 o 
   1   7   6     1421.05     1433.84     16.98 o 
   2   7   6      100.96       96.00      4.47 o 
   3   7   6        2.63       -4.48      4.48 o 
   4   7   6        6.73        1.72      6.87 o 
   5   7   6      857.35      756.81     21.88 o 
   6   7   6       62.76       63.24      6.54 o 
   7   7   6       89.25       74.22      6.95 o 
   8   7   6       28.97       32.40      6.56 o 
   9   7   6      207.82      186.63      9.31 o 
  10   7   6        2.94        0.68      6.98 o 
  11   7   6       82.71       86.54      9.69 o 
  12   7   6        0.80       15.48      9.38 o 
 -13   8   6        2.39        4.41     11.94 o 
 -12   8   6      155.28      143.99     10.80 o 
 -11   8   6      129.34      125.63     10.17 o 
 -10   8   6        0.07       11.13      7.00 o 
  -9   8   6       11.50       18.23      6.43 o 
  -8   8   6       29.32       27.67      8.14 o 
  -7   8   6       26.46       35.89      6.81 o 
  -6   8   6       87.01       87.87      6.72 o 
  -5   8   6        0.61       11.86      6.43 o 
  -4   8   6      120.67      119.31      6.13 o 
  -3   8   6        0.79       16.67     10.92 o 
  -2   8   6      897.73      976.83     13.93 o 
  -1   8   6       27.79       27.11      3.83 o 
   0   8   6      258.54      265.36      6.64 o 
   1   8   6      128.03      121.18      5.61 o 
   2   8   6      174.41      167.65      6.48 o 
   3   8   6        8.38       12.98      4.82 o 
   4   8   6      376.76      336.89      9.35 o 
   5   8   6      144.58      133.74      8.76 o 
   6   8   6      311.69      274.20      9.62 o 
   7   8   6       49.35       55.43      6.64 o 
   8   8   6      359.77      320.01     11.46 o 
   9   8   6       31.04       30.57      7.02 o 
  10   8   6       15.65       14.54      7.13 o 
  11   8   6        0.35        4.98      8.21 o 
  12   8   6       86.00       98.66     10.68 o 
 -12   9   6       36.42       37.46      8.90 o 
 -11   9   6       17.61       33.01      8.14 o 
 -10   9   6       70.90       62.60      7.96 o 
  -9   9   6        0.01        2.34      6.08 o 
  -8   9   6        3.89        4.78      9.03 o 
  -7   9   6        0.06        3.79      6.41 o 
  -6   9   6        0.44        8.07      7.64 o 
  -5   9   6        3.24        5.89      5.02 o 
  -4   9   6        3.90       15.97      6.34 o 
  -3   9   6        8.30        7.12      4.24 o 
  -2   9   6      209.86      218.42      7.85 o 
  -1   9   6        0.92       -3.81      4.61 o 
   0   9   6     1089.72     1114.82     16.76 o 
   1   9   6       21.05       22.57      5.58 o 
   2   9   6       24.40       37.95      4.90 o 
   3   9   6        0.62        0.15      5.14 o 
   4   9   6       54.12       46.98      5.52 o 
   5   9   6      368.75      345.62     10.41 o 
   6   9   6      249.42      218.23      8.90 o 
   7   9   6       50.33       32.40      8.62 o 
   8   9   6       45.83       37.57      6.82 o 
   9   9   6       10.64        8.18      6.57 o 
  10   9   6       23.14       21.75      7.24 o 
  11   9   6        1.44       -8.28      8.28 o 
  12   9   6       22.77       28.82      9.84 o 
 -12  10   6       40.70       34.36      8.74 o 
 -11  10   6       14.76       16.84     11.42 o 
 -10  10   6       14.99       19.96     10.61 o 
  -9  10   6        0.16        0.23     13.03 o 
  -8  10   6       22.77       26.24      8.53 o 
  -7  10   6       13.94       13.22      9.30 o 
  -6  10   6       63.01       65.41      6.11 o 
  -5  10   6        1.94        2.04      8.27 o 
  -4  10   6       59.14       60.26      5.56 o 
  -3  10   6       96.43       96.72      6.18 o 
  -2  10   6      244.16      257.56      8.40 o 
  -1  10   6       18.02       14.12      4.92 o 
   0  10   6        0.31        6.09      4.49 o 
   1  10   6      140.97      132.54      6.03 o 
   2  10   6      218.48      212.50      7.31 o 
   3  10   6       57.08       53.08      5.51 o 
   4  10   6        2.51        0.49      4.79 o 
   5  10   6       69.68       92.40      6.95 o 
   6  10   6      233.51      223.99      9.09 o 
   7  10   6      337.04      352.07     11.25 o 
   8  10   6      111.25      106.26      7.89 o 
   9  10   6      213.62      183.44      9.47 o 
  10  10   6        7.27       15.77      7.70 o 
  11  10   6       68.88       64.18      9.24 o 
  12  10   6      116.05      146.97     11.67 o 
 -12  11   6       13.36       19.30     13.09 o 
 -11  11   6        1.60       14.27      8.30 o 
 -10  11   6       20.23       36.68      7.57 o 
  -9  11   6       42.08       34.12      8.62 o 
  -8  11   6        2.98        4.38      5.98 o 
  -7  11   6       17.21       13.70      5.92 o 
  -6  11   6        2.16       -0.40      5.84 o 
  -5  11   6        8.04        1.38      7.21 o 
  -4  11   6        1.00       13.98      6.43 o 
  -3  11   6       89.36       80.41     10.63 o 
  -2  11   6        0.33        1.95      4.98 o 
  -1  11   6       43.01       46.99      6.44 o 
   0  11   6       29.87       31.50      5.18 o 
   1  11   6      250.98      251.63      7.66 o 
   2  11   6       11.18       14.14      4.80 o 
   3  11   6        8.36       11.80      5.23 o 
   4  11   6        8.55        2.77      4.98 o 
   5  11   6      396.44      362.16     10.73 o 
   6  11   6       25.53       21.09      6.21 o 
   7  11   6     1255.13     1181.60     21.44 o 
   8  11   6       40.07       27.47      6.69 o 
   9  11   6        1.61        9.68      6.78 o 
  10  11   6        5.16        4.45      7.49 o 
  11  11   6       68.51       72.73      9.53 o 
  12  11   6       16.42       24.58      9.32 o 
 -12  12   6       12.39       24.55     20.26 o 
 -11  12   6        2.89        9.85      7.85 o 
 -10  12   6        3.62        7.09      7.40 o 
  -9  12   6       40.05       33.15      6.92 o 
  -8  12   6        6.53        9.80      8.38 o 
  -7  12   6       26.36       22.86      6.07 o 
  -6  12   6       96.83       82.93      8.80 o 
  -5  12   6       77.79       64.79      8.15 o 
  -4  12   6      885.38      903.21     18.43 o 
  -3  12   6       99.09      120.35     13.96 o 
  -2  12   6       80.45       82.70      6.24 o 
  -1  12   6        6.70       14.88      5.04 o 
   0  12   6        0.36        6.33      4.93 o 
   1  12   6       18.55       21.78      4.60 o 
   2  12   6       78.46       75.53      5.71 o 
   3  12   6       29.35       26.19      5.00 o 
   4  12   6      160.95      151.54      7.23 o 
   5  12   6      444.05      437.20     15.34 o 
   6  12   6      337.39      330.08     10.73 o 
   7  12   6      259.52      245.10     10.46 o 
   8  12   6      246.14      224.11      9.77 o 
   9  12   6        0.87        3.83      6.76 o 
  10  12   6        5.06        9.77      7.70 o 
  11  12   6       30.54       45.36      9.04 o 
 -12  13   6       41.89       61.30     23.79 o 
 -11  13   6        1.27        8.92     10.19 o 
 -10  13   6        4.53        1.56     13.28 o 
  -9  13   6        0.36        4.27      6.55 o 
  -8  13   6       78.77       69.48      9.57 o 
  -7  13   6       14.45       16.77      9.90 o 
  -6  13   6      140.97      129.49      9.82 o 
  -5  13   6       43.18       49.72      7.82 o 
  -4  13   6     1339.17     1353.33     27.61 o 
  -3  13   6        0.20        6.85      6.13 o 
  -2  13   6       63.46       59.57      6.01 o 
  -1  13   6        5.06        6.89      5.04 o 
   0  13   6       92.46       93.10      6.26 o 
   1  13   6       10.59       14.03      5.11 o 
   2  13   6       83.74       85.19      5.92 o 
   3  13   6       13.68       10.74      4.85 o 
   4  13   6      416.42      402.85     10.57 o 
   5  13   6       11.31        8.39      5.76 o 
   6  13   6       87.52       84.16      7.28 o 
   7  13   6        1.20       -3.66      6.05 o 
   8  13   6      112.47      101.32      8.13 o 
   9  13   6        0.00        4.50      6.87 o 
  10  13   6       25.16       34.15      8.25 o 
  11  13   6        0.41        8.53      8.67 o 
 -11  14   6       12.57       22.71     18.04 o 
 -10  14   6       15.44       11.78      9.93 o 
  -9  14   6       50.63       59.67     20.38 o 
  -8  14   6        1.68      -10.08     10.08 o 
  -7  14   6      264.62      273.10     21.80 o 
  -6  14   6       90.33       88.20      9.22 o 
  -5  14   6      686.17      678.72     18.51 o 
  -4  14   6      105.81      116.40      9.02 o 
  -3  14   6       21.18       34.24      7.53 o 
  -2  14   6       95.99      101.08      6.65 o 
  -1  14   6        0.26       -2.13      4.98 o 
   0  14   6       99.02       90.05      6.49 o 
   1  14   6       12.80       13.19      5.24 o 
   2  14   6        7.54       11.51      5.06 o 
   3  14   6      251.61      233.00      8.05 o 
   4  14   6      286.46      267.20      8.94 o 
   5  14   6       84.15       81.63      6.94 o 
   6  14   6       19.35       16.52      9.17 o 
   7  14   6      105.52      103.85      7.70 o 
   8  14   6        0.09       12.74      7.38 o 
   9  14   6       26.38       27.04      7.78 o 
  10  14   6       21.90       28.18     10.06 o 
  11  14   6       25.44       62.97      9.38 o 
 -11  15   6       16.49       21.44     23.17 o 
 -10  15   6        6.86       11.86      9.72 o 
  -9  15   6        5.61       14.84     13.05 o 
  -8  15   6        1.21        1.07      8.19 o 
  -7  15   6      379.47      345.87     14.36 o 
  -6  15   6       10.71       11.97      7.97 o 
  -5  15   6      211.34      211.70     16.01 o 
  -4  15   6        0.13        0.42      6.94 o 
  -3  15   6        3.07        6.92      6.38 o 
  -2  15   6       20.73       15.91      6.11 o 
  -1  15   6       22.20       18.30      5.49 o 
   0  15   6        3.26        6.33      5.44 o 
   1  15   6       15.80       13.09      6.34 o 
   2  15   6        1.89       -1.71      5.44 o 
   3  15   6     1095.70     1079.48     17.60 o 
   4  15   6        0.30        1.01      5.22 o 
   5  15   6        1.15       -3.43      5.96 o 
   6  15   6        4.97        8.65      6.05 o 
   7  15   6     2111.53     1804.27     29.08 o 
   8  15   6        0.37       10.46      6.81 o 
   9  15   6      148.67      125.57      9.87 o 
  10  15   6        0.17        4.62     12.09 o 
  11  15   6        8.67       16.43     14.19 o 
 -11  16   6        5.49       -0.90     11.95 o 
 -10  16   6       13.37       17.86     15.01 o 
  -9  16   6       18.49       15.71     16.09 o 
  -8  16   6       26.52       20.58      9.20 o 
  -7  16   6       73.84       67.72      9.60 o 
  -6  16   6      165.89      166.41     11.89 o 
  -5  16   6      304.29      294.04     14.46 o 
  -4  16   6       30.12       37.83      8.07 o 
  -3  16   6       49.48       43.49      7.10 o 
  -2  16   6        0.12       -1.21      6.01 o 
  -1  16   6        8.19        7.81      5.42 o 
   0  16   6        5.39       11.46      5.69 o 
   1  16   6      147.71      149.93      7.75 o 
   2  16   6      204.43      225.42      9.03 o 
   3  16   6     1909.22     1846.10     25.62 o 
   4  16   6        8.66        5.87      5.41 o 
   5  16   6       99.11       94.62      7.40 o 
   6  16   6        8.76        9.99      6.31 o 
   7  16   6       11.40       17.36      6.73 o 
   8  16   6        6.38       12.53      6.97 o 
   9  16   6       81.89       69.49      8.99 o 
  10  16   6       20.02       26.64      8.65 o 
 -11  17   6        2.47       14.96     12.39 o 
 -10  17   6        0.89        3.03     11.43 o 
  -9  17   6        2.34        2.15     12.30 o 
  -8  17   6       38.48       24.15      9.41 o 
  -7  17   6        4.29       15.23     14.02 o 
  -6  17   6      544.62      532.88     17.27 o 
  -5  17   6       48.46       58.58      8.91 o 
  -4  17   6        0.32        0.37      7.35 o 
  -3  17   6       15.97       16.66      7.56 o 
  -2  17   6       16.46       18.58      6.43 o 
  -1  17   6       24.63       28.31      6.41 o 
   0  17   6       39.78       40.67      6.32 o 
   1  17   6       10.54       11.34      6.07 o 
   2  17   6     2513.48     2414.67     34.45 o 
   3  17   6       33.27       54.30      7.01 o 
   4  17   6       34.43       36.50      5.94 o 
   5  17   6        0.09        2.76      5.66 o 
   6  17   6       81.58       74.95      7.66 o 
   7  17   6       47.78       44.33      7.61 o 
   8  17   6       85.60       75.47      8.10 o 
   9  17   6        1.99        8.62      8.30 o 
  10  17   6      275.65      310.26     13.95 o 
 -10  18   6       80.42      111.73     25.50 o 
  -9  18   6       13.55       10.05     11.61 o 
  -8  18   6       51.72       48.41     10.59 o 
  -7  18   6      405.49      390.05     19.04 o 
  -6  18   6     1247.19     1213.32     27.47 o 
  -5  18   6      338.12      332.35     13.91 o 
  -4  18   6      119.92       99.62     11.43 o 
  -3  18   6       10.81        8.12     10.96 o 
  -2  18   6      108.18       94.52      7.78 o 
  -1  18   6       64.35       58.30      6.66 o 
   0  18   6      490.73      488.81     12.55 o 
   1  18   6       75.42       88.12      7.41 o 
   2  18   6       49.75       64.06      7.04 o 
   3  18   6       52.62       53.08      6.85 o 
   4  18   6        1.14        7.92      5.59 o 
   5  18   6        3.47       -0.90      5.98 o 
   6  18   6       36.67       34.48      7.12 o 
   7  18   6       10.55        9.70      8.68 o 
   8  18   6        3.03       -7.86      9.71 o 
   9  18   6        0.21       -3.40      8.24 o 
  10  18   6      155.42      223.47     12.70 o 
 -10  19   6       14.39       -5.69     19.82 o 
  -9  19   6      106.45      106.34     13.37 o 
  -8  19   6        0.37        1.13      9.83 o 
  -7  19   6        0.10        7.60      9.02 o 
  -6  19   6        6.59        4.99      8.68 o 
  -5  19   6      219.48      240.18     12.63 o 
  -4  19   6        0.63        0.92      7.55 o 
  -3  19   6        0.01        4.86      7.69 o 
  -2  19   6        5.86        1.50      6.65 o 
  -1  19   6      113.25      121.34      9.34 o 
   0  19   6       21.57       27.70      6.80 o 
   1  19   6      615.01      591.48     14.10 o 
   2  19   6        0.16        7.51      6.35 o 
   3  19   6       90.05       96.00      7.67 o 
   4  19   6        5.96       10.03      6.53 o 
   5  19   6      109.27      101.86      7.73 o 
   6  19   6        0.34        5.24      9.32 o 
   7  19   6       54.69       50.47      7.85 o 
   8  19   6        5.75       10.16      8.03 o 
   9  19   6       79.90       51.48     13.83 o 
  -9  20   6       71.33       79.35     14.27 o 
  -8  20   6       79.04       84.96     18.66 o 
  -7  20   6        4.33       16.27     10.16 o 
  -6  20   6        6.10       10.40      8.90 o 
  -5  20   6      622.62      594.97     18.43 o 
  -4  20   6        3.69       -0.50      7.91 o 
  -3  20   6        0.83       -5.82      7.92 o 
  -2  20   6        0.17       -3.89      6.68 o 
  -1  20   6      530.91      529.46     17.22 o 
   0  20   6       28.93       41.94      7.01 o 
   1  20   6     1725.08     1646.54     26.56 o 
   2  20   6      268.66      269.45     10.39 o 
   3  20   6        0.49       -0.98      8.19 o 
   4  20   6        0.75        2.75      6.58 o 
   5  20   6      233.26      205.76      9.46 o 
   6  20   6        3.90        5.64      7.34 o 
   7  20   6      163.93      148.88     10.28 o 
   8  20   6        4.42        1.07      8.40 o 
   9  20   6       16.58       12.51      8.87 o 
  -9  21   6        2.22        4.80     13.10 o 
  -8  21   6      312.48      343.29     16.69 o 
  -7  21   6       27.91       38.98     10.97 o 
  -6  21   6        9.48       14.10      9.75 o 
  -5  21   6       20.07       25.19      9.32 o 
  -4  21   6       85.83       87.63      9.85 o 
  -3  21   6       10.58       11.75      9.58 o 
  -2  21   6       49.90       36.33     13.31 o 
  -1  21   6        0.78       -4.35      7.72 o 
   0  21   6     2371.17     2347.49     34.43 o 
   1  21   6       14.93       21.75      8.06 o 
   2  21   6     1312.00     1261.74     22.57 o 
   3  21   6       27.42       32.86      7.53 o 
   4  21   6       35.63       36.54      7.27 o 
   5  21   6       73.76       74.91      9.63 o 
   6  21   6       77.75       71.55     10.09 o 
   7  21   6        7.57       10.61      8.51 o 
   8  21   6      203.02      211.81     12.30 o 
  -8  22   6      229.34      254.81     15.48 o 
  -7  22   6        1.38        5.97     10.43 o 
  -6  22   6       34.74       25.96     17.30 o 
  -5  22   6      146.72      137.70     17.17 o 
  -4  22   6      235.53      246.18     12.82 o 
  -3  22   6        8.34       17.16     12.35 o 
  -2  22   6       78.14       70.93      8.95 o 
  -1  22   6       17.98       16.29     10.05 o 
   0  22   6     1046.77     1046.90     23.79 o 
   1  22   6       13.10       19.93      7.39 o 
   2  22   6      471.45      476.08     13.42 o 
   3  22   6       19.05       22.25      7.60 o 
   4  22   6      560.81      546.92     14.54 o 
   5  22   6        8.60       15.36      8.65 o 
   6  22   6       27.25       27.68     10.08 o 
   7  22   6        4.75       -4.99     12.02 o 
   8  22   6       45.98       70.62     12.35 o 
  -8  23   6        0.06       15.74     11.20 o 
  -7  23   6       54.42       74.46     26.58 o 
  -6  23   6        0.53        7.96     10.54 o 
  -5  23   6      113.25       97.37     16.01 o 
  -4  23   6        5.34        5.56      8.87 o 
  -3  23   6      108.71      118.39     10.94 o 
  -2  23   6       24.35       19.22      8.09 o 
  -1  23   6       39.69       34.17      8.31 o 
   0  23   6      640.23      660.56     17.43 o 
   1  23   6      236.11      264.39     10.89 o 
   2  23   6      145.27      146.99      9.35 o 
   3  23   6        2.29        7.62      7.50 o 
   4  23   6      152.11      145.62     10.31 o 
   5  23   6        0.93        9.55      8.83 o 
   6  23   6        6.65       29.11     15.30 o 
   7  23   6       19.13       17.05     11.77 o 
  -7  24   6      126.91      139.41     13.44 o 
  -6  24   6        0.59        7.26     10.81 o 
  -5  24   6       77.62       77.40     11.73 o 
  -4  24   6       12.46       22.23     10.02 o 
  -3  24   6      712.18      679.92     26.69 o 
  -2  24   6        0.03       -4.68      8.38 o 
  -1  24   6       41.36       15.72     10.10 o 
   0  24   6       73.32       67.00      9.14 o 
   1  24   6      677.95      692.30     18.28 o 
   2  24   6       22.43       17.56      8.42 o 
   3  24   6      128.88      135.49     10.16 o 
   4  24   6       19.75       18.38      8.85 o 
   5  24   6      256.50      280.58     15.20 o 
   6  24   6        0.02       16.87     14.47 o 
   7  24   6        7.57       22.74     11.14 o 
  -7  25   6       36.09       52.36     12.21 o 
  -6  25   6        9.11       15.74     11.38 o 
  -5  25   6        0.07        0.69     10.54 o 
  -4  25   6      206.51      210.43     14.12 o 
  -3  25   6      143.30      143.65     12.89 o 
  -2  25   6        8.69       17.89     23.43 o 
  -1  25   6       97.40       85.76     11.29 o 
   0  25   6      227.39      209.87     12.67 o 
   1  25   6      178.04      191.22     12.29 o 
   2  25   6      127.51      131.51     10.15 o 
   3  25   6        4.72        4.81     10.92 o 
   4  25   6       14.51       30.36      9.92 o 
   5  25   6      100.11      121.07     11.23 o 
   6  25   6      141.51      177.98     13.56 o 
  -6  26   6        6.18       26.69     11.90 o 
  -5  26   6        4.58       -6.49     10.92 o 
  -4  26   6       66.08       85.07     12.50 o 
  -3  26   6       15.88       28.12     14.40 o 
  -2  26   6      173.86      168.53     13.07 o 
  -1  26   6       20.02       19.27     20.77 o 
   0  26   6        6.36        7.95     12.41 o 
   1  26   6       26.10       29.73      9.98 o 
   2  26   6        9.32       13.88     10.61 o 
   3  26   6        0.12        1.32      9.01 o 
   4  26   6      611.38      667.03     18.28 o 
   5  26   6        0.76       12.10     10.32 o 
  -5  27   6        5.83       21.83     11.56 o 
  -4  27   6       79.42       84.03     12.52 o 
  -3  27   6      193.08      192.35     14.51 o 
  -2  27   6       59.35       58.21     11.02 o 
  -1  27   6       41.63       52.46     10.79 o 
   0  27   6        1.20        3.17      9.30 o 
   1  27   6       72.70       50.04     10.74 o 
   2  27   6      161.16      164.68     12.51 o 
   3  27   6        0.85       11.71      9.44 o 
   4  27   6      137.27      136.15     11.36 o 
  -3  28   6      138.13      154.40     13.98 o 
  -2  28   6        5.39       25.66     10.94 o 
  -1  28   6      110.91      105.80     23.36 o 
   0  28   6        6.54       24.91     13.43 o 
   1  28   6        3.27        4.82     10.44 o 
   2  28   6       12.69       16.13     11.08 o 
   3  28   6        0.40        6.81     11.00 o 
  -1  29   6       13.02       26.91     11.25 o 
   0  29   6       24.62       14.86     11.65 o 
 -12   1   7        8.25       10.69      8.82 o 
 -11   1   7       14.37       -2.51      8.49 o 
 -10   1   7        0.53       -7.96      7.96 o 
  -9   1   7        0.93        5.64      7.54 o 
  -8   1   7       59.19       55.81     16.16 o 
  -7   1   7       22.43       37.26      7.51 o 
  -6   1   7      223.84      237.05      8.84 o 
  -5   1   7        0.46        6.63      4.76 o 
  -4   1   7       11.86       12.41      4.39 o 
  -3   1   7        2.87       12.19      4.12 o 
  -2   1   7        7.02        4.58      4.12 o 
  -1   1   7       54.58       52.07      4.93 o 
   0   1   7       20.75       21.60      4.33 o 
   1   1   7        1.15       -1.44      5.08 o 
   2   1   7       64.95       63.80      4.68 o 
   3   1   7        4.30        5.62      3.98 o 
   4   1   7        5.44        4.97      4.15 o 
   5   1   7     1732.45     1666.90     21.28 o 
   6   1   7      211.44      196.48      7.23 o 
   7   1   7      751.86      759.70     14.42 o 
   8   1   7       12.14       12.89      5.79 o 
   9   1   7       75.54       66.97      8.53 o 
  10   1   7       20.25       34.23      8.15 o 
  11   1   7        0.09        4.52     11.55 o 
 -12   2   7        1.28        1.79      8.80 o 
 -11   2   7        8.44       22.44     11.17 o 
 -10   2   7        0.26        2.54      8.27 o 
  -9   2   7        3.66        1.39      7.67 o 
  -8   2   7        4.63        6.86     10.01 o 
  -7   2   7      283.50      293.30     12.28 o 
  -6   2   7       47.85       56.91      6.26 o 
  -5   2   7      350.52      320.58      9.58 o 
  -4   2   7        0.54        2.09      4.28 o 
  -3   2   7      325.64      338.10      7.40 o 
  -2   2   7        4.23        2.40      4.13 o 
  -1   2   7        6.37        2.83      4.26 o 
   0   2   7       24.38       25.16      4.90 o 
   1   2   7      989.61      980.18     14.11 o 
   2   2   7       70.04       74.56      4.79 o 
   3   2   7       45.86       40.89      4.49 o 
   4   2   7        7.84        4.26      4.24 o 
   5   2   7      165.38      166.89      6.41 o 
   6   2   7       60.49       71.48      6.03 o 
   7   2   7      189.23      175.28      9.27 o 
   8   2   7       12.75       15.88      6.87 o 
   9   2   7        1.12        7.65      7.39 o 
  10   2   7        1.88       19.65      8.91 o 
  11   2   7       99.46       98.17      9.85 o 
 -12   3   7        1.26       23.04      9.06 o 
 -11   3   7        2.08        1.57      8.53 o 
 -10   3   7        2.35        9.46      9.26 o 
  -9   3   7      128.62      122.50      9.23 o 
  -8   3   7      243.24      241.08     10.92 o 
  -7   3   7       55.54       63.89      7.10 o 
  -6   3   7        1.82       10.60      6.28 o 
  -5   3   7        5.99       13.88      5.15 o 
  -4   3   7       43.89       50.64      5.03 o 
  -3   3   7        3.46       12.40      4.43 o 
  -2   3   7       33.46       37.75      4.41 o 
  -1   3   7       23.79       21.86      4.46 o 
   0   3   7      458.92      467.54      9.20 o 
   1   3   7        5.87        8.54      4.18 o 
   2   3   7      213.37      213.60      6.48 o 
   3   3   7       37.70       28.08      4.32 o 
   4   3   7        5.06        2.95      4.17 o 
   5   3   7      494.57      485.54      9.89 o 
   6   3   7      822.69      765.84     16.38 o 
   7   3   7     1480.87     1356.40     23.67 o 
   8   3   7       13.27        8.51      7.02 o 
   9   3   7       58.82       71.00      8.35 o 
  10   3   7        0.09        6.23      7.60 o 
  11   3   7        1.35        4.75      9.34 o 
 -12   4   7      104.28       86.46     19.43 o 
 -11   4   7        2.55       14.65      8.59 o 
 -10   4   7        6.15        7.80      8.14 o 
  -9   4   7        0.32       14.29     10.77 o 
  -8   4   7      437.44      424.63     13.72 o 
  -7   4   7       15.40        8.97      9.59 o 
  -6   4   7      110.39      102.61      7.30 o 
  -5   4   7       86.32       96.84     10.74 o 
  -4   4   7        0.03       14.24     10.98 o 
  -3   4   7       39.19       36.61      4.78 o 
  -2   4   7      175.58      196.12      6.68 o 
  -1   4   7        0.16        2.50      4.42 o 
   0   4   7      265.77      266.24      7.19 o 
   1   4   7        3.22        4.08      4.13 o 
   2   4   7      684.87      666.49     11.16 o 
   3   4   7       12.13       12.02      4.18 o 
   4   4   7      348.37      318.93      9.04 o 
   5   4   7       29.22       22.48      7.70 o 
   6   4   7      363.37      326.58     15.28 o 
   7   4   7       79.86       66.74     12.47 o 
   8   4   7      240.16      219.95      9.89 o 
   9   4   7        0.06        5.32      7.26 o 
  10   4   7        0.52       15.48     12.35 o 
  11   4   7       10.36       28.27      8.67 o 
 -12   5   7       14.68       18.13      9.54 o 
 -11   5   7        1.51       17.67      8.76 o 
 -10   5   7       23.96       35.10      8.97 o 
  -9   5   7      125.21      140.07      9.79 o 
  -8   5   7      143.42      138.11     11.76 o 
  -7   5   7       20.32       40.22      6.76 o 
  -6   5   7       27.78       45.36      8.80 o 
  -5   5   7      297.75      316.76      9.45 o 
  -4   5   7      108.15      109.20      6.33 o 
  -3   5   7       16.06       20.97      5.30 o 
  -2   5   7      211.24      205.79      6.76 o 
  -1   5   7        0.45       -1.94      4.03 o 
   0   5   7      671.08      651.46     10.98 o 
   1   5   7      101.80       94.49      5.13 o 
   2   5   7      106.53       99.61      6.26 o 
   3   5   7       63.44       65.51      5.90 o 
   4   5   7      321.86      298.99      9.40 o 
   5   5   7        0.97       -5.22      5.22 o 
   6   5   7      148.84      148.72      8.41 o 
   7   5   7       10.52       16.95      6.71 o 
   8   5   7      111.17      109.06      8.28 o 
   9   5   7       11.04        8.59      7.55 o 
  10   5   7       13.73       14.25      8.03 o 
  11   5   7       86.93       82.88      9.79 o 
 -11   6   7       94.84      118.34     10.53 o 
 -10   6   7       25.13       27.61      8.44 o 
  -9   6   7       12.81       17.12      9.78 o 
  -8   6   7        0.59        6.40      8.36 o 
  -7   6   7       42.71       47.08     14.09 o 
  -6   6   7       10.68       15.10      8.33 o 
  -5   6   7      215.75      219.08      9.68 o 
  -4   6   7       68.22       65.73      8.77 o 
  -3   6   7      187.30      179.01      6.52 o 
  -2   6   7        2.85        9.39      4.51 o 
  -1   6   7       20.03       18.20      4.39 o 
   0   6   7       90.12       97.36      5.19 o 
   1   6   7        9.35        7.91      5.48 o 
   2   6   7        7.22        5.07      4.96 o 
   3   6   7      194.97      175.12      7.49 o 
   4   6   7       64.18       54.21      6.26 o 
   5   6   7       45.89       52.67      8.68 o 
   6   6   7      101.29       97.51      7.75 o 
   7   6   7     1337.54     1261.27     22.66 o 
   8   6   7        2.78        5.95      6.84 o 
   9   6   7        0.17        9.19      7.74 o 
  10   6   7       32.16       52.40      8.38 o 
  11   6   7      341.58      410.95     15.79 o 
 -11   7   7       26.87       39.50      9.18 o 
 -10   7   7        4.33       10.90      8.29 o 
  -9   7   7        6.76       13.62      7.69 o 
  -8   7   7       41.10       43.13      9.68 o 
  -7   7   7        0.13        8.07      6.28 o 
  -6   7   7       27.92       18.38      9.99 o 
  -5   7   7       36.79       43.61     10.63 o 
  -4   7   7        7.31        7.66      7.37 o 
  -3   7   7      148.96      147.65      6.19 o 
  -2   7   7       29.04       25.31      4.74 o 
  -1   7   7      134.15      120.84      7.21 o 
   0   7   7      113.77      115.20      6.59 o 
   1   7   7      143.13      147.72      7.11 o 
   2   7   7        1.30        2.61      4.85 o 
   3   7   7      107.90      106.06      6.72 o 
   4   7   7      121.88      106.53      6.85 o 
   5   7   7      335.85      319.77     10.01 o 
   6   7   7       26.13       34.23      6.77 o 
   7   7   7        6.89       14.74      6.82 o 
   8   7   7        0.00       -5.42      6.90 o 
   9   7   7        0.05        4.98      7.36 o 
  10   7   7        3.98       16.52     10.34 o 
  11   7   7        0.57        8.62      9.32 o 
 -11   8   7        1.73        8.01      8.63 o 
 -10   8   7        5.48       13.18      8.28 o 
  -9   8   7       50.67       59.54     10.68 o 
  -8   8   7       16.90       30.54     12.19 o 
  -7   8   7        3.85        8.44      6.51 o 
  -6   8   7        7.36       14.83      6.11 o 
  -5   8   7        0.04       12.68     14.26 o 
  -4   8   7      117.68       98.30      8.76 o 
  -3   8   7       64.10       81.35      6.45 o 
  -2   8   7        1.11        3.46      5.38 o 
  -1   8   7       36.36       41.15      5.92 o 
   0   8   7      480.79      482.00     12.56 o 
   1   8   7       42.44       44.05      5.59 o 
   2   8   7       14.86       20.71      5.31 o 
   3   8   7       13.00       12.72      5.42 o 
   4   8   7      295.71      268.59     10.26 o 
   5   8   7       30.23       22.01      5.96 o 
   6   8   7      261.74      242.14      9.96 o 
   7   8   7       19.23       23.27      6.88 o 
   8   8   7      114.73       91.96      8.31 o 
   9   8   7        6.14        4.80      8.54 o 
  10   8   7        0.39       13.62      8.12 o 
  11   8   7       21.26       32.24      9.59 o 
 -11   9   7        0.77        3.28      8.31 o 
 -10   9   7        2.88        0.96     20.35 o 
  -9   9   7        7.61       13.19     12.03 o 
  -8   9   7       15.85       25.80     11.95 o 
  -7   9   7        9.23        3.99      8.50 o 
  -6   9   7       48.46       64.28     14.64 o 
  -5   9   7       29.49       40.09     19.74 o 
  -4   9   7        1.05        4.06      6.50 o 
  -3   9   7       10.70       17.85      5.75 o 
  -2   9   7       25.52       17.01      5.77 o 
  -1   9   7       36.94       36.34      5.81 o 
   0   9   7      615.97      643.75     13.78 o 
   1   9   7        5.89       15.65      5.14 o 
   2   9   7       34.92       42.54      5.78 o 
   3   9   7        1.86       -2.27      5.22 o 
   4   9   7     3150.61     2941.77     39.04 o 
   5   9   7       81.85       86.10      6.94 o 
   6   9   7      243.57      238.93     10.04 o 
   7   9   7       24.17       26.62      7.05 o 
   8   9   7       89.86       83.88      8.15 o 
   9   9   7       16.99       13.35      7.60 o 
  10   9   7       47.15       66.01      9.32 o 
 -11  10   7        6.88        6.13      8.93 o 
 -10  10   7       16.52        8.97      8.16 o 
  -9  10   7        6.95       17.03      7.99 o 
  -8  10   7        2.40        3.65     11.82 o 
  -7  10   7      164.03      154.70     15.56 o 
  -6  10   7        7.63       -7.48      7.48 o 
  -5  10   7      135.51      130.18      9.98 o 
  -4  10   7       12.33       17.28      7.43 o 
  -3  10   7      510.87      531.99     12.68 o 
  -2  10   7        2.33        1.57      5.51 o 
  -1  10   7       63.27       73.85      6.45 o 
   0  10   7        0.93        7.92      5.38 o 
   1  10   7      246.64      245.99      9.34 o 
   2  10   7       23.14       17.80      5.41 o 
   3  10   7       48.22       45.43      5.91 o 
   4  10   7        0.03        0.02      6.44 o 
   5  10   7      287.61      285.15      9.73 o 
   6  10   7      147.88      135.56      8.41 o 
   7  10   7      218.26      225.52     10.10 o 
   8  10   7       72.10       54.28      7.80 o 
   9  10   7        0.25       -0.80      7.65 o 
  10  10   7       10.85       22.72      8.99 o 
 -11  11   7       35.88       52.18     10.49 o 
 -10  11   7        1.40       16.01     36.31 o 
  -9  11   7       23.46       30.87     11.02 o 
  -8  11   7        8.42        1.91      8.83 o 
  -7  11   7        6.97       10.71     15.18 o 
  -6  11   7        9.16        5.51     13.36 o 
  -5  11   7        0.68        2.46      7.14 o 
  -4  11   7        0.09       11.27     14.66 o 
  -3  11   7      227.55      226.27      9.98 o 
  -2  11   7        5.86       13.76      5.67 o 
  -1  11   7      337.11      353.37     10.46 o 
   0  11   7        3.48        1.44      5.40 o 
   1  11   7       29.29       29.68      6.84 o 
   2  11   7        0.21       -2.05      5.22 o 
   3  11   7       48.20       52.49      6.12 o 
   4  11   7       26.50       30.67      6.08 o 
   5  11   7      878.72      827.15     16.40 o 
   6  11   7       12.66       18.15      8.21 o 
   7  11   7      441.04      417.74     18.46 o 
   8  11   7       10.63        9.63      7.22 o 
   9  11   7       14.99       25.76      7.90 o 
  10  11   7        1.34       14.69      8.98 o 
 -10  12   7        5.06       -0.24     14.03 o 
  -9  12   7        0.65       -2.12     10.11 o 
  -8  12   7       32.79       20.73     14.79 o 
  -7  12   7       91.52       90.87     10.74 o 
  -6  12   7        0.52       -4.08     13.31 o 
  -5  12   7      149.87      138.16     10.23 o 
  -4  12   7       29.27       32.46      7.84 o 
  -3  12   7      144.20      154.09      9.13 o 
  -2  12   7        0.36        2.23      5.61 o 
  -1  12   7       12.45       16.62      5.74 o 
   0  12   7       14.80       17.21      5.82 o 
   1  12   7       21.51       19.08      6.06 o 
   2  12   7       15.50       16.90      6.20 o 
   3  12   7        5.61        1.87      5.59 o 
   4  12   7      418.17      400.40     11.24 o 
   5  12   7      142.77      124.40      7.74 o 
   6  12   7      822.07      731.31     16.54 o 
   7  12   7       41.41       41.78      7.33 o 
   8  12   7        4.31       12.01      7.39 o 
   9  12   7       17.02       20.76      7.80 o 
  10  12   7       25.42       30.60      9.18 o 
 -10  13   7       13.42       43.04     23.83 o 
  -9  13   7       10.43       11.87     17.08 o 
  -8  13   7        2.05       15.90      9.57 o 
  -7  13   7        0.09        8.46     10.35 o 
  -6  13   7       33.42       18.36      8.91 o 
  -5  13   7       36.03       33.96      8.47 o 
  -4  13   7      105.60      116.74      9.70 o 
  -3  13   7        0.48       -3.36      6.81 o 
  -2  13   7       59.58       69.91      6.83 o 
  -1  13   7        2.32        3.26      5.60 o 
   0  13   7       14.18        8.99      5.78 o 
   1  13   7       35.61       36.95      7.26 o 
   2  13   7       31.60       30.63      6.55 o 
   3  13   7        0.25        6.71      5.76 o 
   4  13   7       96.74      107.85      7.52 o 
   5  13   7        0.61        4.40      5.93 o 
   6  13   7        4.22        7.43      6.27 o 
   7  13   7        0.93        5.15      6.95 o 
   8  13   7       10.29       16.93      7.64 o 
   9  13   7        2.05        9.48      8.05 o 
  10  13   7       54.53       75.72     14.15 o 
 -10  14   7        2.27      -12.98     54.57 o 
  -9  14   7        7.23        5.53     21.48 o 
  -8  14   7      252.99      222.69     14.08 o 
  -7  14   7       35.44       26.03     10.92 o 
  -6  14   7      290.45      293.72     17.68 o 
  -5  14   7       98.15       91.64      9.71 o 
  -4  14   7       40.91       34.79      8.43 o 
  -3  14   7       29.81       30.69      7.53 o 
  -2  14   7       12.72       13.90      5.96 o 
  -1  14   7       93.26       95.29      7.31 o 
   0  14   7       24.24       25.15      6.24 o 
   1  14   7        1.46        7.10      5.88 o 
   2  14   7      137.86      137.25      8.42 o 
   3  14   7      102.17       98.43      8.02 o 
   4  14   7       33.25       27.72      6.17 o 
   5  14   7       18.35       16.98      6.23 o 
   6  14   7      107.94      105.90      7.78 o 
   7  14   7       22.90       16.66      7.13 o 
   8  14   7       12.08       13.81      7.89 o 
   9  14   7       23.68       42.04      9.84 o 
 -10  15   7        4.50       14.76     12.00 o 
  -9  15   7        0.81       -9.46     17.35 o 
  -8  15   7        4.80        9.34     16.90 o 
  -7  15   7       41.98       40.29     10.30 o 
  -6  15   7        0.19        9.38     19.29 o 
  -5  15   7       66.66       80.59      9.78 o 
  -4  15   7        4.04        9.41      8.11 o 
  -3  15   7        0.96       -4.71      7.91 o 
  -2  15   7        0.13        3.63      6.16 o 
  -1  15   7        1.83        0.11      5.80 o 
   0  15   7        1.84        7.23      6.04 o 
   1  15   7       98.55       96.11      7.48 o 
   2  15   7       76.25       92.50      7.88 o 
   3  15   7       62.53       59.59      7.33 o 
   4  15   7        0.59        5.39      5.99 o 
   5  15   7       26.92       17.97      6.87 o 
   6  15   7       14.12       24.37      6.75 o 
   7  15   7        4.78        9.59      9.60 o 
   8  15   7        0.10       10.04      7.74 o 
   9  15   7       37.51       31.26      9.30 o 
  -9  16   7        1.56        9.19     11.48 o 
  -8  16   7       48.01       51.76     11.26 o 
  -7  16   7       62.07       50.22     15.46 o 
  -6  16   7      166.81      163.85     12.86 o 
  -5  16   7       65.65       86.69     17.17 o 
  -4  16   7       80.29       89.00      9.90 o 
  -3  16   7       22.03       20.35      8.56 o 
  -2  16   7       40.58       50.27      7.80 o 
  -1  16   7       19.01       11.51      6.33 o 
   0  16   7       76.87       73.64      7.30 o 
   1  16   7        6.49        9.29      6.40 o 
   2  16   7     1179.73     1167.87     22.62 o 
   3  16   7       28.29       23.73      6.93 o 
   4  16   7      122.83      134.04      9.05 o 
   5  16   7       18.05       23.12      6.57 o 
   6  16   7        3.44        5.25      7.33 o 
   7  16   7       35.18       32.49      7.80 o 
   8  16   7       44.31       56.14      8.44 o 
   9  16   7       20.15       36.88      9.54 o 
  -9  17   7        0.33        3.93     21.23 o 
  -8  17   7       22.50       22.54     17.89 o 
  -7  17   7        4.60       19.00     10.18 o 
  -6  17   7       50.26       65.99     11.34 o 
  -5  17   7        1.33       -3.51      8.60 o 
  -4  17   7        7.18       12.83      8.51 o 
  -3  17   7        0.96       -8.02      8.02 o 
  -2  17   7      248.07      238.39     11.10 o 
  -1  17   7       12.08       13.06      6.43 o 
   0  17   7       24.62       26.20      6.80 o 
   1  17   7        6.31       17.72      6.75 o 
   2  17   7      485.00      513.30     14.43 o 
   3  17   7        0.74        0.37      6.82 o 
   4  17   7       82.74       88.65      8.35 o 
   5  17   7        1.87        4.54      7.19 o 
   6  17   7      657.50      579.25     15.32 o 
   7  17   7        1.56        4.72      7.57 o 
   8  17   7      104.39      138.62      9.89 o 
  -8  18   7      322.14      321.97     16.92 o 
  -7  18   7      298.39      293.67     24.70 o 
  -6  18   7      683.30      687.16     22.28 o 
  -5  18   7       29.57       31.49      9.30 o 
  -4  18   7       39.74       46.82     11.32 o 
  -3  18   7        1.80       15.18      8.70 o 
  -2  18   7       52.77       58.09      8.39 o 
  -1  18   7       10.23        9.72      6.43 o 
   0  18   7       68.95       61.80      7.49 o 
   1  18   7        0.23       30.25      6.92 o 
   2  18   7       93.93      102.79      8.72 o 
   3  18   7        8.39       15.17      7.02 o 
   4  18   7        5.08       14.01      7.27 o 
   5  18   7        0.70       -0.94      8.34 o 
   6  18   7      105.04       88.58      9.48 o 
   7  18   7        1.15       10.50      9.07 o 
   8  18   7        0.00       15.26      8.82 o 
  -8  19   7        6.24       10.51     17.49 o 
  -7  19   7      186.58      193.33     14.34 o 
  -6  19   7       34.73       24.41     10.74 o 
  -5  19   7        0.05       14.19      9.52 o 
  -4  19   7        1.50        5.04      8.83 o 
  -3  19   7       75.79       82.76     10.16 o 
  -2  19   7       63.72       60.18      9.51 o 
  -1  19   7      329.50      336.27     12.82 o 
   0  19   7       20.18       20.14      7.22 o 
   1  19   7      161.50      165.92      9.41 o 
   2  19   7        0.32        9.56      7.34 o 
   3  19   7        7.60        8.09      7.53 o 
   4  19   7       18.06       11.19      8.27 o 
   5  19   7        5.00        6.00      8.49 o 
   6  19   7        5.08        8.53      9.53 o 
   7  19   7       16.87       16.22      9.51 o 
  -8  20   7        0.38        3.84     21.16 o 
  -7  20   7       61.49       84.62     21.32 o 
  -6  20   7       75.45       84.24     11.99 o 
  -5  20   7       30.51       27.20     19.74 o 
  -4  20   7        9.65       32.31      9.86 o 
  -3  20   7        4.96       -5.73     12.73 o 
  -2  20   7       50.99       48.83     15.43 o 
  -1  20   7      378.35      382.73     13.80 o 
   0  20   7      573.22      572.63     14.92 o 
   1  20   7      636.28      607.87     15.45 o 
   2  20   7       16.95       24.04      7.67 o 
   3  20   7       15.08       18.34      8.64 o 
   4  20   7       44.90       50.36      9.10 o 
   5  20   7        0.40        6.34      8.62 o 
   6  20   7       15.95       18.26      9.29 o 
   7  20   7       30.26       57.31     11.57 o 
  -7  21   7        8.00       26.40     11.59 o 
  -6  21   7      149.00      145.46     14.02 o 
  -5  21   7        3.88       -9.83      9.83 o 
  -4  21   7        2.42        5.91      9.86 o 
  -3  21   7        1.25        0.60     10.09 o 
  -2  21   7        8.55       23.95      9.76 o 
  -1  21   7      218.85      234.35     12.68 o 
   0  21   7      523.30      531.29     15.27 o 
   1  21   7      184.28      202.17     10.98 o 
   2  21   7       39.29       45.85     10.65 o 
   3  21   7        6.62       35.57     10.55 o 
   4  21   7      124.59      148.49     11.16 o 
   5  21   7       12.46       25.41      9.65 o 
   6  21   7       54.05       81.53     10.45 o 
  -6  22   7      266.53      252.80     25.15 o 
  -5  22   7       22.57       36.15     10.91 o 
  -4  22   7        2.69       13.70     16.72 o 
  -3  22   7        1.74      -10.39     14.94 o 
  -2  22   7      336.55      310.42     16.04 o 
  -1  22   7       88.86      109.12     11.87 o 
   0  22   7      260.46      263.40     21.70 o 
   1  22   7       90.03       98.82     14.65 o 
   2  22   7       94.64       96.45      9.76 o 
   3  22   7       51.93       74.59      9.85 o 
   4  22   7       19.31       45.38      9.69 o 
   5  22   7        4.58       34.96      9.94 o 
   6  22   7       47.66       76.86     14.40 o 
  -6  23   7       43.05       92.66     27.18 o 
  -5  23   7        8.16       16.61     15.30 o 
  -4  23   7       24.63       44.39     11.21 o 
  -3  23   7       46.67       41.11     11.52 o 
  -2  23   7       22.83       32.86     12.58 o 
  -1  23   7     1062.55     1067.17     43.95 o 
   0  23   7       28.44       40.88     10.04 o 
   1  23   7       63.42       89.32      9.63 o 
   2  23   7        0.20       25.79      9.07 o 
   3  23   7      540.68      538.18     17.19 o 
   4  23   7        1.72       28.70      9.94 o 
   5  23   7       36.39       61.67     10.80 o 
  -5  24   7       41.12       30.33     12.05 o 
  -4  24   7       44.41       44.81     16.21 o 
  -3  24   7        0.03       -7.28     11.19 o 
  -2  24   7        0.49        7.99     10.01 o 
  -1  24   7       84.16      108.27     14.70 o 
   0  24   7       21.36       41.42     12.47 o 
   1  24   7       81.05       87.22     11.55 o 
   2  24   7        1.95        5.85      9.41 o 
   3  24   7       29.85       42.57     10.45 o 
   4  24   7        3.00       18.40     10.04 o 
  -3  25   7        1.12        7.70     11.34 o 
  -2  25   7      151.28      117.92     12.55 o 
  -1  25   7      123.40      121.48     17.50 o 
   0  25   7      145.48      149.09     20.09 o 
   1  25   7      107.12      119.29     13.37 o 
   2  25   7       18.84       35.89     10.17 o 
   3  25   7       14.48       22.13     10.09 o 
  -1  26   7        1.21       14.55     11.23 o 
   0  26   7      157.04      176.44     14.61 o 
   1  26   7        4.46       15.43     11.31 o 
 -10   0   8       30.66       57.02     15.15 o 
  -9   0   8       16.45       52.12     15.59 o 
  -8   0   8     5375.98     5955.89    144.79 o 
  -7   0   8       11.29        8.94     13.75 o 
  -6   0   8      481.11      431.73     17.90 o 
  -5   0   8        9.32       41.02     15.63 o 
  -4   0   8       12.12        9.62     14.66 o 
  -3   0   8        0.16        1.85      9.36 o 
  -2   0   8        2.22        6.34      6.76 o 
  -1   0   8        8.76       -1.51      6.83 o 
   0   0   8       79.44       71.37     11.00 o 
   1   0   8        5.64       10.70      6.68 o 
   2   0   8       18.29       22.48      6.62 o 
   3   0   8        8.44        8.42      6.63 o 
   4   0   8      297.45      316.90     11.97 o 
   5   0   8       68.29       73.85      8.14 o 
   6   0   8       38.82       58.70      8.46 o 
   7   0   8        4.69       29.11     21.61 o 
   8   0   8        0.00       15.26     14.96 o 
   9   0   8        1.03       17.67     16.04 o 
 -10   1   8        0.22        0.89     10.08 o 
  -9   1   8       16.92       28.66     10.31 o 
  -8   1   8      266.06      395.64     17.32 o 
  -7   1   8        7.84       32.23     12.51 o 
  -6   1   8        3.85       19.14      6.64 o 
  -5   1   8        0.80       10.43      5.73 o 
  -4   1   8        4.44       20.59      9.80 o 
  -3   1   8       28.17       22.52      5.69 o 
  -2   1   8        3.44        7.86      5.86 o 
  -1   1   8       41.91       33.46      5.26 o 
   0   1   8        1.75       -1.59      4.88 o 
   1   1   8       38.13       45.69      6.00 o 
   2   1   8       11.12        7.73      4.61 o 
   3   1   8        0.00        3.99      4.82 o 
   4   1   8     1182.83     1180.38     17.24 o 
   5   1   8      156.95      150.80      8.36 o 
   6   1   8      904.83      881.57     17.48 o 
   7   1   8       24.84       26.01      7.58 o 
   8   1   8       84.08      113.72     12.77 o 
   9   1   8       37.77       43.54     11.97 o 
 -10   2   8        1.12        3.53      9.76 o 
  -9   2   8       60.99       91.31     10.91 o 
  -8   2   8       20.28      130.98     40.54 o 
  -7   2   8     1427.65     1487.95     38.31 o 
  -6   2   8       29.69       41.90     12.85 o 
  -5   2   8       29.38       34.79      6.07 o 
  -4   2   8        3.84       12.47      5.40 o 
  -3   2   8       43.91       60.38      5.53 o 
  -2   2   8       13.46        7.05      4.93 o 
  -1   2   8       39.19       32.26      5.21 o 
   0   2   8        3.14        3.43      4.92 o 
   1   2   8      555.48      566.41     10.86 o 
   2   2   8        1.59       -0.62      4.63 o 
   3   2   8      646.59      647.54     12.84 o 
   4   2   8      129.29      136.62      7.85 o 
   5   2   8       57.39       67.12      9.86 o 
   6   2   8       14.99       30.08      6.92 o 
   7   2   8       50.10       45.37      7.76 o 
   8   2   8        7.62        8.55      7.70 o 
   9   2   8       23.66       44.59     11.93 o 
 -10   3   8       11.24       11.19     10.09 o 
  -9   3   8      198.98      204.30     12.68 o 
  -8   3   8       21.15       63.49     13.28 o 
  -7   3   8       23.28       54.41     13.45 o 
  -6   3   8       77.85       91.07     14.38 o 
  -5   3   8       78.26       88.18      6.76 o 
  -4   3   8        1.29        2.18      7.77 o 
  -3   3   8       31.56       26.01      6.61 o 
  -2   3   8        6.12       13.62      5.12 o 
  -1   3   8      160.42      153.84      7.14 o 
   0   3   8        0.00       -4.74      5.85 o 
   1   3   8      441.55      445.86      9.64 o 
   2   3   8       40.89       35.57      6.14 o 
   3   3   8       33.36       34.19      6.25 o 
   4   3   8      182.46      177.40      8.78 o 
   5   3   8     1163.57     1090.50     19.71 o 
   6   3   8      426.51      392.70     12.88 o 
   7   3   8       97.97       80.72      8.46 o 
   8   3   8       26.60       27.58      8.00 o 
   9   3   8        4.35       18.58      8.70 o 
 -10   4   8      113.26      155.65     12.13 o 
  -9   4   8        3.85       13.65      9.47 o 
  -8   4   8      399.02      417.10     15.87 o 
  -7   4   8       20.65       48.03      9.90 o 
  -6   4   8     1151.79     1155.04     20.79 o 
  -5   4   8        1.51        4.91      6.00 o 
  -4   4   8      261.66      265.45      8.22 o 
  -3   4   8       42.60       39.01      5.56 o 
  -2   4   8        0.96       -1.91      5.05 o 
  -1   4   8       37.11       42.28      5.73 o 
   0   4   8      117.11      118.09      7.26 o 
   1   4   8       37.17       42.74      7.37 o 
   2   4   8       79.09       76.78      6.68 o 
   3   4   8       28.32       27.42      9.16 o 
   4   4   8       12.70       10.17      6.05 o 
   5   4   8        1.40        4.67      7.11 o 
   6   4   8       39.28       44.25      7.09 o 
   7   4   8        5.77        5.48      8.18 o 
   8   4   8       12.38       18.74      8.07 o 
   9   4   8        5.03       14.11      8.52 o 
 -10   5   8       25.66       41.40      9.83 o 
  -9   5   8        0.03        8.19      9.59 o 
  -8   5   8        0.01       15.50      9.29 o 
  -7   5   8      100.15      106.72     10.93 o 
  -6   5   8      975.70     1020.84     31.11 o 
  -5   5   8       69.24       85.88     11.26 o 
  -4   5   8       28.77       25.03      7.29 o 
  -3   5   8       24.65       27.25      5.22 o 
  -2   5   8       12.17       25.47      6.88 o 
  -1   5   8      149.83      160.66      9.43 o 
   0   5   8      129.21      140.63      8.52 o 
   1   5   8        7.99       12.85      5.95 o 
   2   5   8       99.30      107.34      7.19 o 
   3   5   8        5.66        9.89      5.88 o 
   4   5   8       10.18        9.63      5.91 o 
   5   5   8        6.95       13.97      6.22 o 
   6   5   8        2.19        4.74      6.57 o 
   7   5   8        2.60        4.39      7.28 o 
   8   5   8       15.19       15.24      7.98 o 
   9   5   8        0.66        0.35      8.50 o 
 -10   6   8        1.62       25.75     10.08 o 
  -9   6   8       27.20       35.25      9.29 o 
  -8   6   8       21.18       42.59      9.48 o 
  -7   6   8       65.27       63.79     11.92 o 
  -6   6   8      140.89      156.10     14.51 o 
  -5   6   8      115.80      124.54      9.93 o 
  -4   6   8        0.26        1.06     12.10 o 
  -3   6   8        8.06       15.81      6.35 o 
  -2   6   8       26.97       32.66      6.66 o 
  -1   6   8      277.23      285.20     10.40 o 
   0   6   8        0.02        5.15      6.16 o 
   1   6   8        3.26        5.42      5.53 o 
   2   6   8        0.06        0.80      5.77 o 
   3   6   8      505.12      503.34     12.62 o 
   4   6   8        8.30        6.87      5.93 o 
   5   6   8      379.55      355.03     11.11 o 
   6   6   8      230.07      209.12      9.40 o 
   7   6   8       26.02       40.02      7.82 o 
   8   6   8        0.36        7.92      8.14 o 
   9   6   8       77.08      101.10     10.60 o 
 -10   7   8        0.39       24.18     13.83 o 
  -9   7   8        2.90       17.55     12.22 o 
  -8   7   8        0.04       11.89      9.06 o 
  -7   7   8       10.63       33.03      9.52 o 
  -6   7   8        3.12       -1.05      8.78 o 
  -5   7   8       67.53       85.05     22.70 o 
  -4   7   8        0.49       -3.35     14.72 o 
  -3   7   8       34.09       29.50      6.78 o 
  -2   7   8       58.57       66.54      7.35 o 
  -1   7   8      488.67      508.73     13.79 o 
   0   7   8       53.27       57.45      6.93 o 
   1   7   8        0.56        1.10      8.04 o 
   2   7   8        4.08        4.51      5.80 o 
   3   7   8      460.32      416.82     11.63 o 
   4   7   8       34.15       27.01      6.34 o 
   5   7   8       82.59       95.72      8.14 o 
   6   7   8       22.66       23.70      6.73 o 
   7   7   8      180.11      183.39     10.32 o 
   8   7   8       15.28       18.75      8.68 o 
   9   7   8       57.97       63.51     10.24 o 
  -9   8   8        6.39        7.27     12.69 o 
  -8   8   8       15.95       61.99     38.31 o 
  -7   8   8        0.33       20.21     24.43 o 
  -6   8   8       47.39       61.88      9.63 o 
  -5   8   8        0.07        3.56      8.28 o 
  -4   8   8      564.33      580.04     16.26 o 
  -3   8   8       34.73       28.93      6.88 o 
  -2   8   8      115.43      122.14      8.34 o 
  -1   8   8       22.98       34.16      6.60 o 
   0   8   8       52.11       54.26      6.89 o 
   1   8   8        1.16        5.27      6.18 o 
   2   8   8      139.27      130.03      7.70 o 
   3   8   8       93.24       84.65      7.11 o 
   4   8   8       26.87       23.83      6.24 o 
   5   8   8       29.85       28.08      6.60 o 
   6   8   8      205.66      204.64      9.98 o 
   7   8   8       36.64       31.42      8.71 o 
   8   8   8        5.85       17.45      8.05 o 
   9   8   8        0.02        9.07      8.38 o 
  -9   9   8        0.04       11.04     12.92 o 
  -8   9   8        0.21        8.61     31.41 o 
  -7   9   8        0.12        4.65     12.24 o 
  -6   9   8        1.17        3.42      8.77 o 
  -5   9   8        0.05        1.85      8.36 o 
  -4   9   8        2.63       27.19      8.73 o 
  -3   9   8        0.93        0.47      9.16 o 
  -2   9   8      397.54      407.81     14.63 o 
  -1   9   8        2.15        9.69      6.36 o 
   0   9   8       23.04       25.09      6.51 o 
   1   9   8        0.47       -2.82      6.14 o 
   2   9   8       23.98       14.78      6.46 o 
   3   9   8      150.10      146.05      7.98 o 
   4   9   8      177.23      154.34      8.26 o 
   5   9   8       30.34       24.22      6.51 o 
   6   9   8       53.07       55.38      7.91 o 
   7   9   8        5.94       22.07      7.80 o 
   8   9   8       10.81       14.89      7.99 o 
   9   9   8        0.03       -0.46      8.18 o 
  -9  10   8        0.38       16.63     18.27 o 
  -8  10   8       31.43       25.43     10.49 o 
  -7  10   8        0.33       13.13      9.97 o 
  -6  10   8       18.66       25.89      9.68 o 
  -5  10   8       68.57       67.17     12.73 o 
  -4  10   8      144.30      131.07     10.70 o 
  -3  10   8       22.61       33.13      9.13 o 
  -2  10   8        3.88        8.34      6.68 o 
  -1  10   8       31.75       37.80      6.76 o 
   0  10   8       83.80       93.93      7.76 o 
   1  10   8        1.78       10.24      6.35 o 
   2  10   8        1.07       -6.37      6.37 o 
   3  10   8      106.00      110.07      7.67 o 
   4  10   8       54.47       53.40      6.94 o 
   5  10   8      200.16      194.94      9.23 o 
   6  10   8       66.37       66.73     11.59 o 
   7  10   8      151.09      139.04      9.41 o 
   8  10   8        2.21       18.32      7.84 o 
  -9  11   8        2.08      131.42     42.77 o 
  -8  11   8        2.08       23.63     10.42 o 
  -7  11   8        0.07        1.96     15.39 o 
  -6  11   8        6.70       23.29     20.55 o 
  -5  11   8       22.41       16.13      8.78 o 
  -4  11   8        0.10       -0.63      9.90 o 
  -3  11   8        0.03        5.94      9.61 o 
  -2  11   8       12.43       15.76      7.14 o 
  -1  11   8       31.52       32.57      6.86 o 
   0  11   8        5.12       10.82      6.41 o 
   1  11   8        9.99       10.21      6.51 o 
   2  11   8        9.44        5.66      6.64 o 
   3  11   8      395.35      376.54     12.64 o 
   4  11   8       17.00       19.91      6.53 o 
   5  11   8      574.56      491.08     14.87 o 
   6  11   8       38.12       45.78      7.70 o 
   7  11   8        1.51       17.22      7.68 o 
   8  11   8        5.52       24.75      8.36 o 
  -8  12   8       34.63       21.74     12.37 o 
  -7  12   8       15.30       22.42      9.86 o 
  -6  12   8      501.76      495.21     19.08 o 
  -5  12   8       14.03       15.98     12.67 o 
  -4  12   8        5.47        8.96     12.17 o 
  -3  12   8        0.28        7.53      7.52 o 
  -2  12   8        0.20        3.46      6.74 o 
  -1  12   8        9.24       13.54      6.50 o 
   0  12   8       30.91       36.36      7.24 o 
   1  12   8        0.08        0.88      6.64 o 
   2  12   8       60.94       59.79      7.77 o 
   3  12   8      268.23      269.49     10.97 o 
   4  12   8      234.05      221.57     10.62 o 
   5  12   8      208.13      193.18      9.81 o 
   6  12   8       77.85       76.42     11.69 o 
   7  12   8        1.62       14.36      7.83 o 
   8  12   8        2.43        3.94      8.30 o 
  -8  13   8       62.94       77.07     20.27 o 
  -7  13   8       24.82       11.21     10.51 o 
  -6  13   8      567.26      586.63     20.85 o 
  -5  13   8        1.16       -9.99     13.71 o 
  -4  13   8       16.03       17.46     10.87 o 
  -3  13   8        0.27        3.67     10.77 o 
  -2  13   8        4.38        3.56      6.80 o 
  -1  13   8        9.85        8.24      6.62 o 
   0  13   8       75.57       87.21      8.07 o 
   1  13   8       12.68       21.04      6.91 o 
   2  13   8      140.82      150.34      9.21 o 
   3  13   8       10.33       25.02      9.76 o 
   4  13   8       32.63       39.51      9.97 o 
   5  13   8        1.59       10.44      7.44 o 
   6  13   8       50.38       59.97      8.12 o 
   7  13   8        0.06       12.11      8.14 o 
   8  13   8       14.57       21.87     11.35 o 
  -8  14   8       21.89       25.80     18.59 o 
  -7  14   8      195.00      193.51     23.03 o 
  -6  14   8       47.32       59.87     21.46 o 
  -5  14   8        0.03       -3.49      9.66 o 
  -4  14   8       21.94       29.25     14.88 o 
  -3  14   8        0.54       -4.36      8.39 o 
  -2  14   8       20.31       22.42      7.10 o 
  -1  14   8        5.56        2.16      6.63 o 
   0  14   8        3.28        8.48      7.75 o 
   1  14   8      149.62      172.55      9.55 o 
   2  14   8       86.56       89.82      8.53 o 
   3  14   8       41.57       44.05      7.84 o 
   4  14   8        1.41        7.97      9.40 o 
   5  14   8       27.99       37.08     10.38 o 
   6  14   8        0.58       15.49      7.82 o 
   7  14   8       33.30       30.55      8.50 o 
  -7  15   8       35.48       51.36     17.36 o 
  -6  15   8        0.72       19.28     19.14 o 
  -5  15   8        7.18        1.03     22.08 o 
  -4  15   8       13.72        5.64      9.34 o 
  -3  15   8       15.41       14.80     13.04 o 
  -2  15   8        2.18        9.45      7.03 o 
  -1  15   8       14.00       18.50      7.12 o 
   0  15   8        2.66        8.50      7.89 o 
   1  15   8      732.02      797.48     18.61 o 
   2  15   8        0.17        8.84      7.35 o 
   3  15   8        1.61       14.10      8.00 o 
   4  15   8        2.20        5.73      8.30 o 
   5  15   8     1154.62     1062.16     23.84 o 
   6  15   8        0.02        9.05      7.93 o 
   7  15   8      167.55      131.70     10.67 o 
  -7  16   8      144.67      132.89     22.40 o 
  -6  16   8       15.17       10.87     16.74 o 
  -5  16   8       19.06       16.78     17.37 o 
  -4  16   8        0.01       -9.34      9.34 o 
  -3  16   8        2.11       15.22      9.35 o 
  -2  16   8        2.45        2.28      9.49 o 
  -1  16   8       94.57       84.97      8.93 o 
   0  16   8      111.16      142.06     10.12 o 
   1  16   8      894.26      929.03     23.79 o 
   2  16   8        1.46        6.54      8.11 o 
   3  16   8       64.30       63.78      8.92 o 
   4  16   8       17.96       26.67      8.79 o 
   5  16   8        9.02       20.44      9.11 o 
   6  16   8       13.17       28.91     10.29 o 
  -6  17   8        6.16       23.40     11.33 o 
  -5  17   8        5.74        3.28     10.13 o 
  -4  17   8       18.35       13.87      9.70 o 
  -3  17   8       20.01       19.58     10.40 o 
  -2  17   8       42.14       58.47     26.43 o 
  -1  17   8       12.02       15.22      7.90 o 
   0  17   8      833.97      836.06     20.67 o 
   1  17   8       21.64       43.48     12.87 o 
   2  17   8        0.31        7.18      8.20 o 
   3  17   8        0.36       16.93      8.28 o 
   4  17   8       16.26       23.00     11.77 o 
   5  17   8       32.90       43.57     11.06 o 
   6  17   8       65.79       70.07     10.39 o 
  -6  18   8       12.87       13.68     11.58 o 
  -5  18   8        0.09       -2.15     10.54 o 
  -4  18   8       43.43       36.98     10.68 o 
  -3  18   8       24.80       37.82     19.02 o 
  -2  18   8      182.35      163.19     14.31 o 
  -1  18   8       18.06       31.91     11.90 o 
   0  18   8       12.43       19.78      8.45 o 
   1  18   8       38.19       67.50     14.73 o 
   2  18   8        8.95       25.87      9.26 o 
   3  18   8        1.25        8.49     12.09 o 
   4  18   8        1.89       18.63      9.29 o 
   5  18   8        2.86       29.53      9.75 o 
  -5  19   8        6.54        9.66     11.03 o 
  -4  19   8        3.15        9.95     21.91 o 
  -3  19   8       38.65       50.90     14.36 o 
  -2  19   8       12.03       22.11     10.60 o 
  -1  19   8      393.56      376.82     17.20 o 
   0  19   8        0.22       15.94      9.20 o 
   1  19   8       61.83       69.20      9.89 o 
   2  19   8        3.72       25.84      9.06 o 
   3  19   8       55.15       66.34      9.87 o 
   4  19   8        0.45       14.32      9.38 o 
   5  19   8       17.36       32.05     13.37 o 
  -4  20   8        0.63        4.74     10.88 o 
  -3  20   8      204.28      224.63     15.25 o 
  -2  20   8        0.60       21.56     10.98 o 
  -1  20   8      596.15      556.46     20.83 o 
   0  20   8      147.14      166.34     11.62 o 
   1  20   8        5.59       23.91     10.29 o 
   2  20   8        0.11       10.25      9.37 o 
   3  20   8       75.44       98.54     22.12 o 
   4  20   8        5.16       30.20      9.91 o 
  -3  21   8        0.28        9.13     10.97 o 
  -2  21   8      951.63      978.45     52.79 o 
  -1  21   8        0.08       12.51     15.55 o 
   0  21   8      600.11      565.18     19.36 o 
   1  21   8        7.33        5.44      9.30 o 
   2  21   8       14.50       32.26     16.00 o 
   3  21   8       33.52       41.82     10.48 o 
  -2  22   8      216.74      242.05     15.92 o 
  -1  22   8        1.55       -3.20     11.01 o 
   0  22   8      331.35      334.53     16.42 o 
   1  22   8        3.31        5.30      9.53 o 
  -8   1   9       94.81      104.29     13.55 o 
  -7   1   9        1.75       10.02     13.59 o 
  -6   1   9        2.67       26.64     11.58 o 
  -5   1   9        0.03       20.22      7.06 o 
  -4   1   9        1.38        2.90      6.88 o 
  -3   1   9        4.03       11.53      6.37 o 
  -2   1   9       20.63        8.71      6.40 o 
  -1   1   9        0.11       10.89      5.83 o 
   0   1   9       28.60       26.17      5.85 o 
   1   1   9        1.59        5.60      7.81 o 
   2   1   9        1.24       -4.89      6.58 o 
   3   1   9      627.50      630.51     15.56 o 
   4   1   9      102.87       94.80     10.92 o 
   5   1   9      422.55      400.05     16.04 o 
   6   1   9       19.33       23.53     10.75 o 
   7   1   9       17.27       35.10     11.59 o 
  -8   2   9       22.02       62.67     21.66 o 
  -7   2   9      130.23      133.47     33.41 o 
  -6   2   9        0.28        8.36     15.82 o 
  -5   2   9       55.81       68.96      8.23 o 
  -4   2   9        2.10       12.36      6.83 o 
  -3   2   9        0.14       11.08      6.18 o 
  -2   2   9       18.26       16.24      6.57 o 
  -1   2   9      593.96      549.58     14.83 o 
   0   2   9       41.22       42.94      9.11 o 
   1   2   9       14.47       10.80      7.74 o 
   2   2   9        0.97        3.19      6.72 o 
   3   2   9      153.80      154.95      9.15 o 
   4   2   9       30.64       54.64     12.95 o 
   5   2   9       80.40      115.39     11.85 o 
   6   2   9       12.26       24.37     12.98 o 
   7   2   9        1.03        2.98     11.30 o 
  -8   3   9        0.85       42.34     11.81 o 
  -7   3   9        2.86       16.13     12.25 o 
  -6   3   9       15.32       45.88     14.07 o 
  -5   3   9        0.48        5.50      7.55 o 
  -4   3   9       15.00       17.98      6.83 o 
  -3   3   9        5.09        6.99      8.42 o 
  -2   3   9      164.45      169.37      9.65 o 
  -1   3   9        1.03        2.90      8.35 o 
   0   3   9       83.07       84.43      8.64 o 
   1   3   9       31.34       17.16      8.40 o 
   2   3   9        1.11        4.12      6.58 o 
   3   3   9      159.44      163.38      9.23 o 
   4   3   9      413.97      410.07     13.03 o 
   5   3   9      678.01      669.85     16.58 o 
   6   3   9       14.96       17.31      7.77 o 
   7   3   9        7.70       16.48     13.95 o 
  -7   4   9       26.74       56.63     12.47 o 
  -6   4   9        1.79       12.02     10.58 o 
  -5   4   9        8.32       14.11      9.96 o 
  -4   4   9       11.67       23.08     13.84 o 
  -3   4   9        1.41        1.33      9.87 o 
  -2   4   9       90.21       95.78     12.12 o 
  -1   4   9        1.41        1.38      7.20 o 
   0   4   9      143.37      162.77     11.38 o 
   1   4   9       23.27       18.29      7.51 o 
   2   4   9      149.45      151.37      8.57 o 
   3   4   9       22.74       29.00      8.15 o 
   4   4   9      111.10      117.61      9.03 o 
   5   4   9       71.16      100.05     14.33 o 
   6   4   9      190.53      178.16     10.25 o 
   7   4   9        0.32       16.52      8.28 o 
  -7   5   9       63.19       89.55     14.70 o 
  -6   5   9       48.67       57.89     11.73 o 
  -5   5   9        5.25       19.47     10.40 o 
  -4   5   9       95.27       84.85     14.12 o 
  -3   5   9        0.21       -0.13      8.69 o 
  -2   5   9      217.32      193.43     10.13 o 
  -1   5   9       47.85       57.85      8.38 o 
   0   5   9       62.42       49.04      9.00 o 
   1   5   9       35.33       43.83      7.70 o 
   2   5   9       87.12       76.72      9.04 o 
   3   5   9        0.59       13.61      7.28 o 
   4   5   9       36.33       36.10      7.93 o 
   5   5   9        3.65       14.65      7.71 o 
   6   5   9       98.48       97.92      9.17 o 
   7   5   9        0.96       11.66     11.40 o 
  -7   6   9       43.05       71.41     35.42 o 
  -6   6   9       56.95       71.02     11.47 o 
  -5   6   9       42.21       30.88     17.37 o 
  -4   6   9        0.02       17.82      9.92 o 
  -3   6   9       16.58       26.64      8.17 o 
  -2   6   9       19.98       26.11      7.95 o 
  -1   6   9        1.02        1.76      7.30 o 
   0   6   9        0.99       -4.27      7.15 o 
   1   6   9      156.87      150.74     10.07 o 
   2   6   9       10.63       10.04      7.82 o 
   3   6   9        5.35       14.71      7.28 o 
   4   6   9      104.41      108.86      8.90 o 
   5   6   9      557.99      547.99     15.17 o 
   6   6   9        4.54        3.83      8.03 o 
  -7   7   9       21.66       48.84     44.77 o 
  -6   7   9        3.25       19.25     10.63 o 
  -5   7   9        8.69       34.21     10.58 o 
  -4   7   9       10.15       26.64     10.28 o 
  -3   7   9       51.96       53.12      8.82 o 
  -2   7   9       32.66       37.03      8.31 o 
  -1   7   9       58.08       61.98     11.32 o 
   0   7   9        1.41        2.70      7.49 o 
   1   7   9       88.63       96.14      9.01 o 
   2   7   9       56.50       69.54      8.74 o 
   3   7   9      139.62      147.72     10.51 o 
   4   7   9       22.95       27.78      7.86 o 
   5   7   9        0.13       19.68      7.86 o 
   6   7   9        1.06       10.15      7.88 o 
  -7   8   9        2.31        9.07     11.26 o 
  -6   8   9       73.60       81.37     12.71 o 
  -5   8   9       17.05       44.96     27.40 o 
  -4   8   9        4.30       16.93     10.91 o 
  -3   8   9        8.27       18.63      8.21 o 
  -2   8   9      124.00      130.31      9.94 o 
  -1   8   9       15.58       20.20      7.98 o 
   0   8   9        0.00        6.56      9.20 o 
   1   8   9        3.31       17.23      9.97 o 
   2   8   9       58.62       77.80      9.33 o 
   3   8   9        1.29        6.96      8.24 o 
   4   8   9      181.32      189.11     10.18 o 
   5   8   9        0.46       11.00      7.64 o 
   6   8   9       84.25       97.08     14.07 o 
  -6   9   9        0.08        6.19     10.90 o 
  -5   9   9        0.03       19.91     10.80 o 
  -4   9   9       18.46       17.08     18.93 o 
  -3   9   9        8.22        0.54     15.50 o 
  -2   9   9      152.95      184.23     10.83 o 
  -1   9   9        2.52       13.39      8.10 o 
   0   9   9       32.38       28.07      9.00 o 
   1   9   9        4.18       11.18      7.92 o 
   2   9   9     1222.79     1261.77     26.21 o 
   3   9   9       44.88       48.68      8.93 o 
   4   9   9      126.19      126.00     11.32 o 
   5   9   9       20.89       33.76      8.13 o 
   6   9   9       41.46       51.58      8.77 o 
  -6  10   9        7.43       18.58     25.39 o 
  -5  10   9      204.46      219.92     41.88 o 
  -4  10   9        2.40       16.81     10.63 o 
  -3  10   9       14.42       17.57      8.61 o 
  -2  10   9        3.78        8.69      7.79 o 
  -1  10   9       85.79       98.85      9.57 o 
   0  10   9        3.89       10.37      7.51 o 
   1  10   9       26.38       39.87     11.96 o 
   2  10   9        0.69       18.33      8.78 o 
   3  10   9       37.88       43.31      8.99 o 
   4  10   9       66.67       71.09      9.25 o 
   5  10   9       33.28       53.03      9.58 o 
  -6  11   9        0.47        7.49     11.16 o 
  -5  11   9       45.26       53.42     12.31 o 
  -4  11   9        1.46       30.00     40.54 o 
  -3  11   9      126.73      110.70     12.38 o 
  -2  11   9        1.68        9.26      9.71 o 
  -1  11   9       32.76       45.92      8.59 o 
   0  11   9        0.01       20.87     13.14 o 
   1  11   9        8.49        6.76      8.14 o 
   2  11   9       24.58       38.63     12.15 o 
   3  11   9      478.22      474.23     18.78 o 
   4  11   9        0.25        4.68      9.13 o 
   5  11   9      269.41      269.98     13.05 o 
  -5  12   9       57.67       58.09     12.67 o 
  -4  12   9        6.52        5.65     27.84 o 
  -3  12   9        3.79       16.36     18.49 o 
  -2  12   9       11.21       21.60      8.68 o 
  -1  12   9        1.76       15.01      9.97 o 
   0  12   9        0.14       11.63      8.03 o 
   1  12   9        0.08       11.70      8.15 o 
   2  12   9      198.78      213.60     11.88 o 
   3  12   9       59.08       73.27     11.96 o 
   4  12   9      485.38      470.33     16.03 o 
   5  12   9        3.40       29.99      9.14 o 
  -5  13   9        1.36       -2.11     11.34 o 
  -4  13   9       14.09       31.48     12.47 o 
  -3  13   9        2.89       24.35     11.16 o 
  -2  13   9        8.46        9.54      8.49 o 
  -1  13   9       18.63       40.65      8.65 o 
   0  13   9       25.96       48.55      8.69 o 
   1  13   9        0.27       12.19      8.28 o 
   2  13   9       54.24       59.91     10.54 o 
   3  13   9        0.07       13.27      8.87 o 
   4  13   9        0.35        9.43      8.90 o 
  -4  14   9        6.89       28.19     27.40 o 
  -3  14   9       32.74       55.21     16.93 o 
  -2  14   9       13.46       24.46     14.71 o 
  -1  14   9        0.08       10.00      8.39 o 
   0  14   9       54.72       79.50      9.56 o 
   1  14   9        7.78       17.11      8.60 o 
   2  14   9       24.59       23.82      8.86 o 
   3  14   9        0.24       15.66      9.05 o 
   4  14   9       36.99       45.59      9.80 o 
  -4  15   9        0.29        1.98     13.36 o 
  -3  15   9        0.27       11.59     10.90 o 
  -2  15   9        2.36       15.19     21.61 o 
  -1  15   9       39.19       57.47      9.25 o 
   0  15   9       68.12       85.99      9.78 o 
   1  15   9        0.01       21.54     10.67 o 
   2  15   9        0.55       17.08      9.18 o 
   3  15   9       25.88       40.31      9.57 o 
  -3  16   9        7.60       25.39     27.18 o 
  -2  16   9       18.66       37.54     16.04 o 
  -1  16   9        0.02       23.20      9.13 o 
   0  16   9      520.88      557.14     17.49 o 
   1  16   9        8.00       10.82      8.99 o 
   2  16   9       54.27       67.39     10.40 o 
  -1  17   9        0.61       36.02     15.81 o 
   0  17   9      192.71      246.99     14.38 o 
  -3   0  10        1.16       -0.89     24.95 o 
  -2   0  10       58.93       77.07     27.18 o 
  -1   0  10        5.96       17.37     27.62 o 
   0   0  10       32.86       46.78     26.28 o 
   1   0  10        3.12        7.13     24.50 o 
   2   0  10      280.55      301.18     21.72 o 
   3   0  10       58.36       60.15     16.69 o 
  -3   1  10       18.27       37.33     17.30 o 
  -2   1  10        4.29       15.51     10.07 o 
  -1   1  10        8.29        4.65     18.58 o 
   0   1  10        4.17       21.95     18.43 o 
   1   1  10        0.79       11.88     13.13 o 
   2   1  10      340.41      345.80     18.92 o 
   3   1  10       57.67       77.53     11.93 o 
  -3   2  10        3.46        8.14     10.36 o 
  -2   2  10        2.70       13.27     10.35 o 
  -1   2  10      170.02      164.91     13.20 o 
   0   2  10        0.43        5.97     18.33 o 
   1   2  10      190.07      223.21     16.76 o 
   2   2  10       85.36      123.90     15.54 o 
  -3   3  10       31.24       41.47     14.92 o 
  -2   3  10        1.00        3.89     10.66 o 
  -1   3  10      160.35      177.48     32.93 o 
   0   3  10       20.49       40.63      9.32 o 
   1   3  10       12.43       25.72      9.67 o 
   2   3  10       74.17      107.18     20.54 o 
  -3   4  10       12.95       19.16     10.36 o 
  -2   4  10       31.01       31.35     11.11 o 
  -1   4  10       13.32       22.84     23.91 o 
   0   4  10       67.39       77.28     10.05 o 
   1   4  10        4.95        4.71      9.21 o 
   2   4  10        1.42        7.48      9.04 o 
  -2   5  10       35.25       69.87     11.82 o 
  -1   5  10        1.28       17.32      9.21 o 
   0   5  10       70.12       76.20     11.70 o 
   1   5  10        0.27       13.12      9.42 o 
   2   5  10       13.48        9.36      9.42 o 
  -2   6  10        0.45       14.57     10.81 o 
  -1   6  10       25.83       41.21      9.54 o 
   0   6  10        0.00       22.05      9.43 o 
   1   6  10      122.29      135.37     16.33 o 
  -1   7  10        0.17       16.05      9.16 o 
   0   7  10        1.92       17.56      9.52 o 
   1   7  10      191.25      221.86     25.39 o 
                                                 
